# Supplementary material for: Priority Health Conditions and Global Life Expectancy Disparities
Source: JAMA Netw Open. 2025 May 23;8(5):e2512198. doi: 10.1001/jamanetworkopen.2025.12198 (PMC12102710; doi:10.1001/jamanetworkopen.2025.12198)
Supplement: Supplement 2. — eTable. Contribution of All Causes to Life Expactancy Gaps Relative to the 2019 North Atlantic: 2000, 2010, 2019, and 2021, for All Countries and Regions, by Sex and Overall [file jamanetwopen-e2512198-s002.xls]

## Sheet: eTable
eTable. Contribution of all causes to life expactancy gaps relative to the 2019 North Atlantic: 2000, 2010, 2019, and 2021, for all countries and regions, by sex and overall		Years (%)	Years (%)	Years (%)	Years (%)	Years (%)	Years (%)	Years (%)	Years (%)	Years (%)	Years (%)	Years (%)	Years (%)
		2021	2021	2021	2019	2019	2019	2010	2010	2010	2000	2000	2000
Location	Cause of death	Both	Females	Males	Both	Females	Males	Both	Females	Males	Both	Females	Males
Afghanistan	Total life expectancy gap	21.94	20.54	22.98	19.41	18.46	20.11	21.67	22.35	20.95	27.40	28.11	26.61
Afghanistan	Total contribution of NCD-7	6.37 (29)	6.50 (32)	6.31 (27)	7.47 (38)	7.25 (39)	7.87 (39)	7.50 (35)	7.27 (33)	7.88 (38)	8.18 (30)	7.72 (27)	8.77 (33)
Afghanistan	Atherosclerotic cardiovascular diseases	3.68 (17)	3.63 (18)	3.80 (17)	4.43 (23)	4.16 (23)	4.85 (24)	4.33 (20)	4.03 (18)	4.76 (23)	4.51 (16)	4.19 (15)	4.90 (18)
Afghanistan	-Ischemic heart disease	2.73 (12)	2.59 (13)	2.94 (13)	3.22 (17)	2.94 (16)	3.67 (18)	3.14 (15)	2.83 (13)	3.59 (17)	3.41 (12)	3.04 (11)	3.88 (15)
Afghanistan	-Ischemic stroke	0.95 (4)	1.04 (5)	0.86 (4)	1.21 (6)	1.23 (7)	1.19 (6)	1.18 (5)	1.19 (5)	1.17 (6)	1.10 (4)	1.15 (4)	1.02 (4)
Afghanistan	Diabetes	0.57 (3)	0.89 (4)	0.17 (1)	0.63 (3)	0.94 (5)	0.22 (1)	0.49 (2)	0.75 (3)	0.19 (1)	0.35 (1)	0.54 (2)	0.15 (1)
Afghanistan	-Diabetes mellitus	0.44 (2)	0.71 (3)	0.10 (0)	0.48 (2)	0.75 (4)	0.13 (1)	0.37 (2)	0.59 (3)	0.11 (1)	0.25 (1)	0.41 (1)	0.08 (0)
Afghanistan	-Chronic kidney disease due to diabetes	0.13 (1)	0.18 (1)	0.07 (0)	0.15 (1)	0.19 (1)	0.09 (0)	0.12 (1)	0.16 (1)	0.08 (0)	0.10 (0)	0.13 (0)	0.07 (0)
Afghanistan	Tobacco-related noncommunicable diseases	0.16 (1)	0.35 (2)	-0.01 (0)	0.25 (1)	0.40 (2)	0.12 (1)	0.31 (1)	0.50 (2)	0.14 (1)	0.32 (1)	0.51 (2)	0.15 (1)
Afghanistan	-Chronic obstructive pulmonary disease	0.37 (2)	0.56 (3)	0.17 (1)	0.46 (2)	0.64 (3)	0.25 (1)	0.53 (2)	0.73 (3)	0.30 (1)	0.53 (2)	0.72 (3)	0.33 (1)
Afghanistan	-Larynx cancer	0 (0)	0 (0)	0.01 (0)	0.01 (0)	0 (0)	0.02 (0)	0.01 (0)	0 (0)	0.02 (0)	0.01 (0)	0 (0)	0.01 (0)
Afghanistan	-Mouth & oropharynx cancers	0.03 (0)	0.03 (0)	0.05 (0)	0.05 (0)	0.03 (0)	0.08 (0)	0.04 (0)	0.03 (0)	0.07 (0)	0.04 (0)	0.03 (0)	0.06 (0)
Afghanistan	-Stomach cancer	0.10 (0)	0.07 (0)	0.13 (1)	0.15 (1)	0.08 (0)	0.23 (1)	0.17 (1)	0.11 (0)	0.26 (1)	0.19 (1)	0.12 (0)	0.27 (1)
Afghanistan	-Trachea, bronchus, lung cancers	-0.25 (-1)	-0.24 (-1)	-0.23 (-1)	-0.27 (-1)	-0.27 (-1)	-0.22 (-1)	-0.27 (-1)	-0.26 (-1)	-0.25 (-1)	-0.25 (-1)	-0.24 (-1)	-0.25 (-1)
Afghanistan	Hemorrhagic stroke	0.85 (4)	0.85 (4)	0.83 (4)	1.01 (5)	0.96 (5)	1.05 (5)	1.17 (5)	1.07 (5)	1.28 (6)	1.52 (6)	1.35 (5)	1.69 (6)
Afghanistan	Road injury	0.65 (3)	0.25 (1)	1.11 (5)	0.57 (3)	0.20 (1)	1.04 (5)	0.53 (2)	0.23 (1)	0.86 (4)	0.64 (2)	0.27 (1)	1.05 (4)
Afghanistan	Suicide	-0.07 (0)	-0.04 (0)	-0.08 (0)	-0.08 (0)	-0.04 (0)	-0.09 (0)	-0.08 (0)	-0.04 (0)	-0.10 (0)	-0.03 (0)	0 (0)	-0.04 (0)
Afghanistan	Infection-related noncommunicable diseases	0.54 (2)	0.57 (3)	0.48 (2)	0.66 (3)	0.64 (3)	0.68 (3)	0.75 (3)	0.74 (3)	0.76 (4)	0.86 (3)	0.86 (3)	0.86 (3)
Afghanistan	-Cervix uteri cancer	0.06 (0)	0.09 (0)	0 (0)	0.06 (0)	0.09 (1)	0 (0)	0.06 (0)	0.11 (0)	0 (0)	0.07 (0)	0.13 (0)	0 (0)
Afghanistan	-Cirrhosis due to hepatitis B	0.11 (1)	0.12 (1)	0.11 (0)	0.13 (1)	0.14 (1)	0.13 (1)	0.15 (1)	0.16 (1)	0.15 (1)	0.18 (1)	0.18 (1)	0.17 (1)
Afghanistan	-Cirrhosis due to hepatitis C	0.20 (1)	0.22 (1)	0.17 (1)	0.23 (1)	0.26 (1)	0.20 (1)	0.25 (1)	0.28 (1)	0.22 (1)	0.29 (1)	0.32 (1)	0.25 (1)
Afghanistan	-Liver cancer secondary to hepatitis B	0.01 (0)	0.01 (0)	0.02 (0)	0.02 (0)	0.01 (0)	0.03 (0)	0.02 (0)	0.01 (0)	0.03 (0)	0.02 (0)	0.01 (0)	0.03 (0)
Afghanistan	-Liver cancer secondary to hepatitis C	0.01 (0)	0.01 (0)	0.01 (0)	0.01 (0)	0.01 (0)	0.01 (0)	0.01 (0)	0.01 (0)	0.01 (0)	0.01 (0)	0.01 (0)	0.01 (0)
Afghanistan	-Rheumatic heart disease	0.05 (0)	0.05 (0)	0.05 (0)	0.06 (0)	0.05 (0)	0.06 (0)	0.08 (0)	0.06 (0)	0.09 (0)	0.11 (0)	0.09 (0)	0.13 (0)
Afghanistan	Total contribution of I-8	5.72 (26)	6.49 (32)	4.49 (20)	5.96 (31)	6.62 (36)	4.87 (24)	9.10 (42)	10.63 (48)	7.43 (35)	13.21 (48)	15.24 (54)	10.96 (41)
Afghanistan	Childhood-cluster diseases	0.85 (4)	0.87 (4)	0.84 (4)	0.39 (2)	0.39 (2)	0.38 (2)	1.46 (7)	1.48 (7)	1.43 (7)	3.45 (13)	3.50 (12)	3.39 (13)
Afghanistan	Diarrheal diseases	0.15 (1)	0.15 (1)	0.15 (1)	0.26 (1)	0.25 (1)	0.25 (1)	0.39 (2)	0.39 (2)	0.38 (2)	0.59 (2)	0.60 (2)	0.58 (2)
Afghanistan	HIV/AIDS	0.06 (0)	0.03 (0)	0.09 (0)	0.06 (0)	0.03 (0)	0.10 (0)	0.06 (0)	0.03 (0)	0.09 (0)	0.03 (0)	0.02 (0)	0.05 (0)
Afghanistan	Lower respiratory infections	0.80 (4)	0.90 (4)	0.68 (3)	1.22 (6)	1.32 (7)	1.10 (5)	1.50 (7)	1.61 (7)	1.37 (7)	1.82 (7)	1.97 (7)	1.67 (6)
Afghanistan	Malaria	0.01 (0)	0.01 (0)	0.01 (0)	0.01 (0)	0.01 (0)	0.01 (0)	0.02 (0)	0.02 (0)	0.02 (0)	0.13 (0)	0.15 (1)	0.11 (0)
Afghanistan	Maternal conditions	0.96 (4)	1.59 (8)	0 (0)	0.91 (5)	1.50 (8)	0 (0)	1.33 (6)	2.59 (12)	0 (0)	1.63 (6)	3.10 (11)	0 (0)
Afghanistan	Neonatal conditions	2.01 (9)	1.91 (9)	2.10 (9)	2.16 (11)	2.04 (11)	2.25 (11)	2.85 (13)	2.70 (12)	2.96 (14)	3.37 (12)	3.22 (11)	3.50 (13)
Afghanistan	Tuberculosis	0.88 (4)	1.04 (5)	0.63 (3)	0.96 (5)	1.07 (6)	0.78 (4)	1.51 (7)	1.80 (8)	1.19 (6)	2.18 (8)	2.68 (10)	1.66 (6)
Afghanistan	Total contribution of other causes	9.85 (45)	7.55 (37)	12.17 (53)	5.98 (31)	4.59 (25)	7.36 (37)	5.07 (23)	4.45 (20)	5.63 (27)	6.02 (22)	5.15 (18)	6.88 (26)
Afghanistan	Cardiovascular diseases excluding NCD-7	0.73 (3)	0.76 (4)	0.70 (3)	0.91 (5)	0.88 (5)	0.96 (5)	0.95 (4)	0.88 (4)	1.04 (5)	0.93 (3)	0.81 (3)	1.06 (4)
Afghanistan	Congenital anomalies	0.17 (1)	0.18 (1)	0.16 (1)	0.22 (1)	0.22 (1)	0.21 (1)	0.24 (1)	0.26 (1)	0.22 (1)	0.21 (1)	0.24 (1)	0.18 (1)
Afghanistan	COVID-19	3.23 (15)	2.59 (13)	3.94 (17)	0 (0)	0 (0)	0 (0)	0 (0)	0 (0)	0 (0)	0 (0)	0 (0)	0 (0)
Afghanistan	COVID-19 pandemic-related	1.22 (6)	0.85 (4)	1.65 (7)	0 (0)	0 (0)	0 (0)	0 (0)	0 (0)	0 (0)	0 (0)	0 (0)	0 (0)
Afghanistan	Digestive diseases excluding NCD-7	0.13 (1)	0.24 (1)	0 (0)	0.17 (1)	0.30 (2)	0.04 (0)	0.24 (1)	0.39 (2)	0.10 (0)	0.32 (1)	0.48 (2)	0.18 (1)
Afghanistan	Endocrine, blood, immune disorders	-0.01 (0)	0.01 (0)	-0.03 (0)	-0.01 (0)	0.01 (0)	-0.03 (0)	0 (0)	0.02 (0)	-0.02 (0)	0.01 (0)	0.03 (0)	-0.01 (0)
Afghanistan	Genitourinary diseases excluding NCD-7	0.48 (2)	0.65 (3)	0.28 (1)	0.55 (3)	0.70 (4)	0.36 (2)	0.46 (2)	0.58 (3)	0.32 (2)	0.40 (1)	0.50 (2)	0.30 (1)
Afghanistan	Infectious & parasitic diseases excluding I-8	0.33 (2)	0.33 (2)	0.32 (1)	0.40 (2)	0.39 (2)	0.40 (2)	0.69 (3)	0.70 (3)	0.68 (3)	1.19 (4)	1.22 (4)	1.15 (4)
Afghanistan	Violence	2.71 (12)	1.13 (5)	4.26 (19)	2.61 (13)	1.11 (6)	4.16 (21)	1.26 (6)	0.53 (2)	1.91 (9)	1.40 (5)	0.59 (2)	2.15 (8)
Afghanistan	Cancers excluding NCD-7	-0.28 (-1)	-0.29 (-1)	-0.30 (-1)	-0.27 (-1)	-0.38 (-2)	-0.16 (-1)	-0.31 (-1)	-0.37 (-2)	-0.23 (-1)	-0.32 (-1)	-0.39 (-1)	-0.24 (-1)
Afghanistan	Mental & substance use disorders	-0.07 (0)	-0.03 (0)	-0.09 (0)	-0.08 (0)	-0.04 (0)	-0.11 (-1)	-0.08 (0)	-0.03 (0)	-0.12 (-1)	-0.07 (0)	-0.02 (0)	-0.11 (0)
Afghanistan	Musculoskeletal diseases	-0.01 (0)	0 (0)	-0.02 (0)	-0.01 (0)	-0.01 (0)	-0.02 (0)	-0.01 (0)	-0.01 (0)	-0.02 (0)	-0.01 (0)	-0.01 (0)	-0.02 (0)
Afghanistan	Neurological conditions	0 (0)	0.06 (0)	-0.08 (0)	0.03 (0)	0.09 (0)	-0.04 (0)	0.02 (0)	0.07 (0)	-0.05 (0)	0.03 (0)	0.08 (0)	-0.02 (0)
Afghanistan	Nutritional deficiencies	0.03 (0)	0.04 (0)	0.02 (0)	0.04 (0)	0.05 (0)	0.02 (0)	0.06 (0)	0.09 (0)	0.04 (0)	0.13 (0)	0.19 (1)	0.07 (0)
Afghanistan	Other neoplasms	-0.05 (0)	-0.05 (0)	-0.05 (0)	-0.06 (0)	-0.05 (0)	-0.06 (0)	-0.05 (0)	-0.05 (0)	-0.06 (0)	-0.05 (0)	-0.05 (0)	-0.05 (0)
Afghanistan	Respiratory diseases excluding NCD-7	0.24 (1)	0.34 (2)	0.12 (1)	0.30 (2)	0.40 (2)	0.18 (1)	0.38 (2)	0.48 (2)	0.26 (1)	0.47 (2)	0.57 (2)	0.36 (1)
Afghanistan	Respiratory infections excluding I-8	0 (0)	0 (0)	0 (0)	0 (0)	0 (0)	0 (0)	0 (0)	0 (0)	0 (0)	0 (0)	0 (0)	0 (0)
Afghanistan	Skin diseases	0.01 (0)	0.01 (0)	0 (0)	0.01 (0)	0.01 (0)	0.01 (0)	0.01 (0)	0.01 (0)	0 (0)	0 (0)	0.01 (0)	0 (0)
Afghanistan	Sudden infant death syndrome	0 (0)	0 (0)	0 (0)	0.01 (0)	0.01 (0)	0.01 (0)	0.01 (0)	0.02 (0)	0.01 (0)	0.02 (0)	0.03 (0)	0.02 (0)
Afghanistan	Unintentional injuries excluding NCD-7	0.98 (4)	0.73 (4)	1.26 (6)	1.15 (6)	0.90 (5)	1.45 (7)	1.21 (6)	0.89 (4)	1.55 (7)	1.36 (5)	0.88 (3)	1.87 (7)
Angola	Total life expectancy gap	19.39	19.15	19.52	19.30	19.09	19.41	25.14	25.41	24.81	36.04	35.63	36.27
Angola	Total contribution of NCD-7	4.56 (24)	4.82 (25)	4.38 (22)	4.64 (24)	4.89 (26)	4.46 (23)	4.57 (18)	4.96 (20)	4.25 (17)	5.48 (15)	5.64 (16)	5.40 (15)
Angola	Atherosclerotic cardiovascular diseases	1.74 (9)	1.96 (10)	1.53 (8)	1.71 (9)	1.96 (10)	1.48 (8)	1.45 (6)	1.77 (7)	1.16 (5)	1.54 (4)	1.78 (5)	1.34 (4)
Angola	-Ischemic heart disease	1.11 (6)	1.20 (6)	1.04 (5)	1.07 (6)	1.17 (6)	0.98 (5)	0.90 (4)	1.07 (4)	0.74 (3)	0.99 (3)	1.10 (3)	0.90 (2)
Angola	-Ischemic stroke	0.63 (3)	0.76 (4)	0.49 (3)	0.64 (3)	0.79 (4)	0.50 (3)	0.56 (2)	0.70 (3)	0.43 (2)	0.55 (2)	0.69 (2)	0.44 (1)
Angola	Diabetes	0.77 (4)	0.65 (3)	0.87 (4)	0.74 (4)	0.61 (3)	0.84 (4)	0.61 (2)	0.51 (2)	0.69 (3)	0.63 (2)	0.51 (1)	0.73 (2)
Angola	-Diabetes mellitus	0.66 (3)	0.57 (3)	0.74 (4)	0.63 (3)	0.53 (3)	0.72 (4)	0.53 (2)	0.46 (2)	0.59 (2)	0.55 (2)	0.46 (1)	0.63 (2)
Angola	-Chronic kidney disease due to diabetes	0.11 (1)	0.08 (0)	0.13 (1)	0.10 (1)	0.07 (0)	0.13 (1)	0.08 (0)	0.06 (0)	0.10 (0)	0.08 (0)	0.06 (0)	0.10 (0)
Angola	Tobacco-related noncommunicable diseases	-0.17 (-1)	-0.06 (0)	-0.25 (-1)	-0.14 (-1)	-0.05 (0)	-0.21 (-1)	-0.05 (0)	0.05 (0)	-0.14 (-1)	0.11 (0)	0.20 (1)	0.03 (0)
Angola	-Chronic obstructive pulmonary disease	0.17 (1)	0.20 (1)	0.14 (1)	0.16 (1)	0.19 (1)	0.14 (1)	0.22 (1)	0.26 (1)	0.18 (1)	0.33 (1)	0.38 (1)	0.29 (1)
Angola	-Larynx cancer	0.01 (0)	0 (0)	0.01 (0)	0.02 (0)	0 (0)	0.03 (0)	0.02 (0)	0.01 (0)	0.02 (0)	0.01 (0)	0.01 (0)	0.02 (0)
Angola	-Mouth & oropharynx cancers	0.02 (0)	0.03 (0)	0.01 (0)	0.04 (0)	0.04 (0)	0.03 (0)	0.04 (0)	0.04 (0)	0.03 (0)	0.03 (0)	0.04 (0)	0.02 (0)
Angola	-Stomach cancer	-0.01 (0)	0.02 (0)	-0.03 (0)	0.01 (0)	0.04 (0)	-0.01 (0)	0.03 (0)	0.05 (0)	0.01 (0)	0.04 (0)	0.07 (0)	0.03 (0)
Angola	-Trachea, bronchus, lung cancers	-0.36 (-2)	-0.29 (-2)	-0.41 (-2)	-0.36 (-2)	-0.29 (-2)	-0.40 (-2)	-0.32 (-1)	-0.26 (-1)	-0.37 (-2)	-0.26 (-1)	-0.22 (-1)	-0.30 (-1)
Angola	Hemorrhagic stroke	1.04 (5)	1.15 (6)	0.92 (5)	1.02 (5)	1.12 (6)	0.91 (5)	1.05 (4)	1.17 (5)	0.94 (4)	1.33 (4)	1.46 (4)	1.21 (3)
Angola	Road injury	0.32 (2)	0.20 (1)	0.47 (2)	0.39 (2)	0.23 (1)	0.58 (3)	0.50 (2)	0.33 (1)	0.69 (3)	0.54 (1)	0.35 (1)	0.73 (2)
Angola	Suicide	0.09 (0)	0.03 (0)	0.17 (1)	0.08 (0)	0.01 (0)	0.15 (1)	0.08 (0)	0.01 (0)	0.15 (1)	0.18 (0)	0.05 (0)	0.31 (1)
Angola	Infection-related noncommunicable diseases	0.78 (4)	0.90 (5)	0.67 (3)	0.85 (4)	1.00 (5)	0.71 (4)	0.92 (4)	1.11 (4)	0.75 (3)	1.15 (3)	1.27 (4)	1.06 (3)
Angola	-Cervix uteri cancer	0.22 (1)	0.44 (2)	0 (0)	0.26 (1)	0.54 (3)	0 (0)	0.28 (1)	0.60 (2)	0 (0)	0.29 (1)	0.62 (2)	0 (0)
Angola	-Cirrhosis due to hepatitis B	0.34 (2)	0.23 (1)	0.44 (2)	0.33 (2)	0.22 (1)	0.44 (2)	0.34 (1)	0.22 (1)	0.44 (2)	0.43 (1)	0.26 (1)	0.58 (2)
Angola	-Cirrhosis due to hepatitis C	0.14 (1)	0.10 (1)	0.17 (1)	0.13 (1)	0.09 (0)	0.17 (1)	0.13 (1)	0.10 (0)	0.17 (1)	0.17 (0)	0.11 (0)	0.23 (1)
Angola	-Liver cancer secondary to hepatitis B	0.04 (0)	0.03 (0)	0.05 (0)	0.05 (0)	0.03 (0)	0.07 (0)	0.06 (0)	0.04 (0)	0.08 (0)	0.08 (0)	0.05 (0)	0.11 (0)
Angola	-Liver cancer secondary to hepatitis C	-0.01 (0)	0 (0)	-0.01 (0)	0 (0)	0 (0)	0 (0)	0 (0)	0 (0)	0 (0)	0.01 (0)	0.01 (0)	0.01 (0)
Angola	-Rheumatic heart disease	0.06 (0)	0.09 (0)	0.04 (0)	0.06 (0)	0.08 (0)	0.05 (0)	0.08 (0)	0.10 (0)	0.06 (0)	0.12 (0)	0.15 (0)	0.10 (0)
Angola	Total contribution of I-8	9.72 (50)	9.30 (49)	9.91 (51)	10.57 (55)	10.14 (53)	10.75 (55)	15.51 (62)	15.50 (61)	15.28 (62)	21.08 (58)	21.82 (61)	20.06 (55)
Angola	Childhood-cluster diseases	0.21 (1)	0.21 (1)	0.21 (1)	0.29 (1)	0.29 (2)	0.28 (1)	0.42 (2)	0.43 (2)	0.42 (2)	1.20 (3)	1.29 (4)	1.12 (3)
Angola	Diarrheal diseases	1.14 (6)	1.11 (6)	1.15 (6)	1.30 (7)	1.26 (7)	1.33 (7)	2.58 (10)	2.49 (10)	2.64 (11)	4.68 (13)	4.59 (13)	4.75 (13)
Angola	HIV/AIDS	1.20 (6)	1.17 (6)	1.18 (6)	1.51 (8)	1.60 (8)	1.35 (7)	2.08 (8)	2.36 (9)	1.76 (7)	1.64 (5)	1.81 (5)	1.41 (4)
Angola	Lower respiratory infections	1.90 (10)	1.74 (9)	2.03 (10)	2.09 (11)	1.90 (10)	2.24 (12)	2.88 (11)	2.66 (10)	3.06 (12)	4.43 (12)	4.19 (12)	4.61 (13)
Angola	Malaria	1.30 (7)	1.26 (7)	1.33 (7)	1.17 (6)	1.11 (6)	1.22 (6)	1.18 (5)	1.14 (4)	1.23 (5)	2.48 (7)	2.43 (7)	2.52 (7)
Angola	Maternal conditions	0.31 (2)	0.55 (3)	0 (0)	0.31 (2)	0.56 (3)	0 (0)	0.53 (2)	1.00 (4)	0 (0)	1.12 (3)	2.16 (6)	0 (0)
Angola	Neonatal conditions	1.70 (9)	1.58 (8)	1.80 (9)	1.79 (9)	1.68 (9)	1.90 (10)	2.38 (9)	2.26 (9)	2.49 (10)	2.99 (8)	2.89 (8)	3.07 (8)
Angola	Tuberculosis	1.96 (10)	1.68 (9)	2.21 (11)	2.12 (11)	1.74 (9)	2.45 (13)	3.46 (14)	3.17 (12)	3.68 (15)	2.54 (7)	2.46 (7)	2.58 (7)
Angola	Total contribution of other causes	5.10 (26)	5.04 (26)	5.23 (27)	4.08 (21)	4.07 (21)	4.19 (22)	5.06 (20)	4.95 (19)	5.28 (21)	9.48 (26)	8.18 (23)	10.81 (30)
Angola	Cardiovascular diseases excluding NCD-7	0.96 (5)	1.47 (8)	0.49 (2)	0.95 (5)	1.47 (8)	0.48 (2)	0.89 (4)	1.41 (6)	0.44 (2)	1.02 (3)	1.54 (4)	0.60 (2)
Angola	Congenital anomalies	0.10 (1)	0.10 (1)	0.11 (1)	0.13 (1)	0.12 (1)	0.13 (1)	0.17 (1)	0.16 (1)	0.18 (1)	0.14 (0)	0.14 (0)	0.14 (0)
Angola	COVID-19	1.07 (5)	0.94 (5)	1.17 (6)	0 (0)	0 (0)	0 (0)	0 (0)	0 (0)	0 (0)	0 (0)	0 (0)	0 (0)
Angola	COVID-19 pandemic-related	0.38 (2)	0.30 (2)	0.45 (2)	0 (0)	0 (0)	0 (0)	0 (0)	0 (0)	0 (0)	0 (0)	0 (0)	0 (0)
Angola	Digestive diseases excluding NCD-7	0.46 (2)	0.36 (2)	0.55 (3)	0.46 (2)	0.36 (2)	0.55 (3)	0.50 (2)	0.39 (2)	0.60 (2)	0.63 (2)	0.47 (1)	0.77 (2)
Angola	Endocrine, blood, immune disorders	0.05 (0)	0.08 (0)	0.01 (0)	0.04 (0)	0.08 (0)	0.01 (0)	0.05 (0)	0.09 (0)	0.02 (0)	0.08 (0)	0.12 (0)	0.05 (0)
Angola	Genitourinary diseases excluding NCD-7	0.46 (2)	0.35 (2)	0.56 (3)	0.45 (2)	0.32 (2)	0.56 (3)	0.38 (2)	0.26 (1)	0.49 (2)	0.42 (1)	0.28 (1)	0.53 (1)
Angola	Infectious & parasitic diseases excluding I-8	0.67 (3)	0.61 (3)	0.70 (4)	0.71 (4)	0.65 (3)	0.76 (4)	1.15 (5)	1.05 (4)	1.24 (5)	3.19 (9)	2.88 (8)	3.51 (10)
Angola	Violence	0.26 (1)	0.07 (0)	0.49 (2)	0.27 (1)	0.07 (0)	0.51 (3)	0.38 (2)	0.11 (0)	0.68 (3)	1.49 (4)	0.55 (2)	2.41 (7)
Angola	Cancers excluding NCD-7	-0.11 (-1)	-0.16 (-1)	-0.06 (0)	0.21 (1)	0.04 (0)	0.35 (2)	0.26 (1)	0.20 (1)	0.30 (1)	0.30 (1)	0.23 (1)	0.33 (1)
Angola	Mental & substance use disorders	-0.08 (0)	-0.05 (0)	-0.10 (-1)	-0.09 (0)	-0.05 (0)	-0.11 (-1)	-0.08 (0)	-0.05 (0)	-0.11 (0)	-0.05 (0)	-0.04 (0)	-0.06 (0)
Angola	Musculoskeletal diseases	-0.02 (0)	-0.01 (0)	-0.02 (0)	-0.02 (0)	-0.02 (0)	-0.02 (0)	-0.02 (0)	-0.02 (0)	-0.02 (0)	-0.01 (0)	-0.01 (0)	-0.01 (0)
Angola	Neurological conditions	0.02 (0)	0.08 (0)	-0.03 (0)	0.02 (0)	0.09 (0)	-0.02 (0)	0.01 (0)	0.06 (0)	-0.01 (0)	0.05 (0)	0.06 (0)	0.07 (0)
Angola	Nutritional deficiencies	0.23 (1)	0.22 (1)	0.24 (1)	0.26 (1)	0.25 (1)	0.27 (1)	0.50 (2)	0.46 (2)	0.53 (2)	0.93 (3)	0.87 (2)	0.98 (3)
Angola	Other neoplasms	-0.06 (0)	-0.05 (0)	-0.06 (0)	-0.06 (0)	-0.05 (0)	-0.06 (0)	-0.05 (0)	-0.05 (0)	-0.05 (0)	-0.04 (0)	-0.04 (0)	-0.04 (0)
Angola	Respiratory diseases excluding NCD-7	0.13 (1)	0.21 (1)	0.06 (0)	0.13 (1)	0.20 (1)	0.06 (0)	0.18 (1)	0.26 (1)	0.11 (0)	0.29 (1)	0.37 (1)	0.21 (1)
Angola	Respiratory infections excluding I-8	0.01 (0)	0.01 (0)	0.01 (0)	0.01 (0)	0.01 (0)	0.01 (0)	0.02 (0)	0.02 (0)	0.02 (0)	0.03 (0)	0.03 (0)	0.03 (0)
Angola	Skin diseases	0.06 (0)	0.07 (0)	0.05 (0)	0.06 (0)	0.07 (0)	0.05 (0)	0.06 (0)	0.06 (0)	0.06 (0)	0.06 (0)	0.07 (0)	0.06 (0)
Angola	Sudden infant death syndrome	0.01 (0)	0.01 (0)	0.01 (0)	0.02 (0)	0.01 (0)	0.02 (0)	0.04 (0)	0.03 (0)	0.04 (0)	0.05 (0)	0.05 (0)	0.05 (0)
Angola	Unintentional injuries excluding NCD-7	0.50 (3)	0.42 (2)	0.60 (3)	0.54 (3)	0.45 (2)	0.64 (3)	0.62 (2)	0.49 (2)	0.76 (3)	0.90 (3)	0.61 (2)	1.19 (3)
Albania	Total life expectancy gap	5.43	5.53	5.19	2.78	3.46	2.08	3.84	3.40	4.10	7.45	6.61	8.15
Albania	Total contribution of NCD-7	2.60 (48)	3.50 (63)	1.74 (34)	4.18 (150)	4.66 (135)	3.48 (168)	4.37 (114)	4.45 (131)	4.18 (102)	5.75 (77)	5.60 (85)	5.72 (70)
Albania	Atherosclerotic cardiovascular diseases	1.47 (27)	2.01 (36)	0.96 (19)	2.31 (83)	2.62 (76)	1.91 (92)	2.31 (60)	2.41 (71)	2.16 (53)	2.41 (32)	2.48 (38)	2.29 (28)
Albania	-Ischemic heart disease	1.15 (21)	1.56 (28)	0.77 (15)	1.84 (66)	2.03 (59)	1.55 (75)	1.84 (48)	1.90 (56)	1.75 (43)	1.93 (26)	1.94 (29)	1.86 (23)
Albania	-Ischemic stroke	0.32 (6)	0.45 (8)	0.20 (4)	0.47 (17)	0.58 (17)	0.36 (17)	0.46 (12)	0.51 (15)	0.40 (10)	0.48 (6)	0.54 (8)	0.43 (5)
Albania	Diabetes	-0.09 (-2)	-0.06 (-1)	-0.11 (-2)	-0.09 (-3)	-0.06 (-2)	-0.11 (-5)	-0.08 (-2)	-0.08 (-2)	-0.09 (-2)	-0.05 (-1)	-0.04 (-1)	-0.06 (-1)
Albania	-Diabetes mellitus	-0.08 (-1)	-0.05 (-1)	-0.10 (-2)	-0.07 (-3)	-0.04 (-1)	-0.10 (-5)	-0.07 (-2)	-0.06 (-2)	-0.08 (-2)	-0.05 (-1)	-0.02 (0)	-0.06 (-1)
Albania	-Chronic kidney disease due to diabetes	-0.01 (0)	-0.01 (0)	-0.01 (0)	-0.01 (0)	-0.01 (0)	-0.01 (-1)	-0.01 (0)	-0.02 (-1)	-0.01 (0)	-0.01 (0)	-0.01 (0)	0 (0)
Albania	Tobacco-related noncommunicable diseases	-0.14 (-2)	-0.32 (-6)	-0.02 (0)	-0.05 (-2)	-0.32 (-9)	0.09 (4)	-0.09 (-2)	-0.38 (-11)	0.18 (4)	0.28 (4)	-0.14 (-2)	0.57 (7)
Albania	-Chronic obstructive pulmonary disease	-0.14 (-3)	-0.12 (-2)	-0.16 (-3)	-0.11 (-4)	-0.11 (-3)	-0.12 (-6)	-0.07 (-2)	-0.12 (-4)	-0.04 (-1)	0.12 (2)	0.06 (1)	0.16 (2)
Albania	-Larynx cancer	0.03 (1)	0.01 (0)	0.04 (1)	0.04 (1)	0.01 (0)	0.05 (3)	0.03 (1)	0.01 (0)	0.06 (1)	0.05 (1)	0.01 (0)	0.07 (1)
Albania	-Mouth & oropharynx cancers	-0.02 (0)	0 (0)	-0.03 (-1)	-0.01 (0)	0 (0)	-0.03 (-1)	-0.01 (0)	0 (0)	-0.02 (0)	-0.01 (0)	0 (0)	-0.02 (0)
Albania	-Stomach cancer	0.12 (2)	0.08 (2)	0.15 (3)	0.15 (5)	0.10 (3)	0.19 (9)	0.17 (4)	0.10 (3)	0.22 (5)	0.27 (4)	0.18 (3)	0.32 (4)
Albania	-Trachea, bronchus, lung cancers	-0.01 (0)	-0.21 (-4)	0.13 (3)	0.04 (1)	-0.22 (-6)	0.18 (9)	-0.03 (-1)	-0.26 (-8)	0.18 (4)	0.12 (2)	-0.22 (-3)	0.35 (4)
Albania	Hemorrhagic stroke	1.26 (23)	1.72 (31)	0.87 (17)	1.76 (63)	2.18 (63)	1.36 (66)	1.93 (50)	2.23 (66)	1.59 (39)	2.30 (31)	2.66 (40)	1.95 (24)
Albania	Road injury	0.14 (3)	0.08 (1)	0.19 (4)	0.21 (8)	0.10 (3)	0.28 (14)	0.16 (4)	0.07 (2)	0.26 (6)	0.44 (6)	0.20 (3)	0.67 (8)
Albania	Suicide	-0.18 (-3)	-0.07 (-1)	-0.27 (-5)	-0.16 (-6)	-0.06 (-2)	-0.25 (-12)	-0.12 (-3)	-0.04 (-1)	-0.18 (-5)	-0.08 (-1)	-0.02 (0)	-0.14 (-2)
Albania	Infection-related noncommunicable diseases	0.14 (3)	0.15 (3)	0.13 (2)	0.18 (7)	0.19 (6)	0.20 (10)	0.27 (7)	0.23 (7)	0.27 (6)	0.45 (6)	0.45 (7)	0.44 (5)
Albania	-Cervix uteri cancer	0.02 (0)	0.05 (1)	0 (0)	0.01 (1)	0.07 (2)	0 (0)	0.05 (1)	0.08 (2)	0 (0)	0.05 (1)	0.11 (2)	0 (0)
Albania	-Cirrhosis due to hepatitis B	0.04 (1)	0.03 (1)	0.04 (1)	0.06 (2)	0.04 (1)	0.07 (4)	0.08 (2)	0.06 (2)	0.10 (2)	0.11 (1)	0.08 (1)	0.12 (2)
Albania	-Cirrhosis due to hepatitis C	-0.03 (-1)	-0.02 (0)	-0.04 (-1)	-0.03 (-1)	-0.01 (0)	-0.04 (-2)	-0.03 (-1)	-0.01 (0)	-0.04 (-1)	-0.02 (0)	-0.01 (0)	-0.03 (0)
Albania	-Liver cancer secondary to hepatitis B	0 (0)	0 (0)	0 (0)	0 (0)	0 (0)	0 (0)	0 (0)	0 (0)	0 (0)	0.01 (0)	0.01 (0)	0.01 (0)
Albania	-Liver cancer secondary to hepatitis C	-0.02 (0)	0 (0)	-0.02 (0)	-0.02 (-1)	-0.01 (0)	-0.03 (-1)	-0.02 (-1)	-0.01 (0)	-0.03 (-1)	-0.01 (0)	0.01 (0)	-0.02 (0)
Albania	-Rheumatic heart disease	0 (0)	0 (0)	0 (0)	0 (0)	0.01 (0)	0 (0)	0.02 (0)	0.02 (0)	0.01 (0)	0.04 (1)	0.06 (1)	0.04 (0)
Albania	Total contribution of I-8	0.19 (3)	0.20 (4)	0.18 (3)	0.28 (10)	0.28 (8)	0.29 (14)	0.42 (11)	0.36 (11)	0.46 (11)	1.40 (19)	1.26 (19)	1.51 (19)
Albania	Childhood-cluster diseases	0.01 (0)	0.01 (0)	0.01 (0)	0.01 (0)	0.01 (0)	0.01 (1)	0.02 (0)	0.02 (1)	0.01 (0)	0.04 (1)	0.05 (1)	0.04 (0)
Albania	Diarrheal diseases	-0.01 (0)	-0.01 (0)	-0.01 (0)	-0.02 (-1)	-0.02 (0)	-0.01 (-1)	0.01 (0)	0 (0)	0.01 (0)	0.12 (2)	0.10 (2)	0.14 (2)
Albania	HIV/AIDS	0.01 (0)	0 (0)	0.01 (0)	0.02 (1)	0.01 (0)	0.02 (1)	0 (0)	0 (0)	0 (0)	0 (0)	0 (0)	-0.01 (0)
Albania	Lower respiratory infections	-0.05 (-1)	-0.03 (0)	-0.06 (-1)	0.03 (1)	0.04 (1)	0.02 (1)	0.14 (4)	0.10 (3)	0.16 (4)	0.59 (8)	0.54 (8)	0.64 (8)
Albania	Malaria	0 (0)	0 (0)	0 (0)	0 (0)	0 (0)	0 (0)	0 (0)	0 (0)	0 (0)	0 (0)	0 (0)	0 (0)
Albania	Maternal conditions	0 (0)	0 (0)	0 (0)	0 (0)	0 (0)	0 (0)	0 (0)	0 (0)	0 (0)	0.01 (0)	0.02 (0)	0 (0)
Albania	Neonatal conditions	0.23 (4)	0.22 (4)	0.23 (4)	0.24 (9)	0.23 (7)	0.24 (12)	0.25 (7)	0.23 (7)	0.27 (7)	0.62 (8)	0.55 (8)	0.68 (8)
Albania	Tuberculosis	0 (0)	0 (0)	0 (0)	0 (0)	0 (0)	0 (0)	0 (0)	0 (0)	0 (0)	0.01 (0)	0.01 (0)	0.02 (0)
Albania	Total contribution of other causes	2.63 (49)	1.84 (33)	3.27 (63)	-1.68 (-60)	-1.48 (-43)	-1.69 (-82)	-0.95 (-25)	-1.41 (-42)	-0.53 (-13)	0.31 (4)	-0.25 (-4)	0.92 (11)
Albania	Cardiovascular diseases excluding NCD-7	-0.16 (-3)	-0.07 (-1)	-0.22 (-4)	-0.07 (-3)	-0.03 (-1)	-0.10 (-5)	0 (0)	-0.03 (-1)	0.03 (1)	0.13 (2)	0.17 (3)	0.11 (1)
Albania	Congenital anomalies	0.09 (2)	0.09 (2)	0.09 (2)	0.10 (3)	0.10 (3)	0.09 (5)	0.20 (5)	0.19 (6)	0.21 (5)	0.29 (4)	0.25 (4)	0.32 (4)
Albania	COVID-19	3.22 (59)	2.44 (44)	3.82 (74)	0 (0)	0 (0)	0 (0)	0 (0)	0 (0)	0 (0)	0 (0)	0 (0)	0 (0)
Albania	COVID-19 pandemic-related	1.26 (23)	0.99 (18)	1.47 (28)	0 (0)	0 (0)	0 (0)	0 (0)	0 (0)	0 (0)	0 (0)	0 (0)	0 (0)
Albania	Digestive diseases excluding NCD-7	-0.26 (-5)	-0.22 (-4)	-0.29 (-6)	-0.25 (-9)	-0.23 (-7)	-0.27 (-13)	-0.21 (-5)	-0.21 (-6)	-0.20 (-5)	-0.13 (-2)	-0.13 (-2)	-0.12 (-1)
Albania	Endocrine, blood, immune disorders	-0.08 (-1)	-0.07 (-1)	-0.08 (-1)	-0.08 (-3)	-0.07 (-2)	-0.08 (-4)	-0.05 (-1)	-0.06 (-2)	-0.04 (-1)	-0.02 (0)	-0.03 (0)	-0.01 (0)
Albania	Genitourinary diseases excluding NCD-7	-0.01 (0)	0 (0)	-0.03 (-1)	0.01 (0)	0.02 (1)	0.01 (1)	0.02 (1)	-0.01 (0)	0.04 (1)	0.06 (1)	0.04 (1)	0.09 (1)
Albania	Infectious & parasitic diseases excluding I-8	-0.09 (-2)	-0.08 (-2)	-0.10 (-2)	-0.10 (-4)	-0.10 (-3)	-0.10 (-5)	-0.07 (-2)	-0.08 (-2)	-0.06 (-1)	0.03 (0)	0.01 (0)	0.05 (1)
Albania	Violence	0.07 (1)	0.04 (1)	0.10 (2)	0.09 (3)	0.07 (2)	0.12 (6)	0.07 (2)	0.03 (1)	0.13 (3)	0.19 (3)	0.04 (1)	0.33 (4)
Albania	Cancers excluding NCD-7	-0.63 (-12)	-0.60 (-11)	-0.65 (-13)	-0.70 (-25)	-0.62 (-18)	-0.68 (-33)	-0.51 (-13)	-0.66 (-19)	-0.45 (-11)	-0.37 (-5)	-0.46 (-7)	-0.26 (-3)
Albania	Mental & substance use disorders	-0.14 (-3)	-0.07 (-1)	-0.20 (-4)	-0.13 (-5)	-0.07 (-2)	-0.19 (-9)	-0.12 (-3)	-0.07 (-2)	-0.16 (-4)	-0.11 (-2)	-0.06 (-1)	-0.15 (-2)
Albania	Musculoskeletal diseases	-0.04 (-1)	-0.05 (-1)	-0.04 (-1)	-0.05 (-2)	-0.05 (-1)	-0.04 (-2)	-0.04 (-1)	-0.05 (-2)	-0.04 (-1)	-0.04 (0)	-0.04 (-1)	-0.03 (0)
Albania	Neurological conditions	-0.34 (-6)	-0.30 (-5)	-0.36 (-7)	-0.34 (-12)	-0.32 (-9)	-0.32 (-16)	-0.24 (-6)	-0.28 (-8)	-0.19 (-5)	-0.15 (-2)	-0.13 (-2)	-0.14 (-2)
Albania	Nutritional deficiencies	-0.01 (0)	-0.02 (0)	-0.01 (0)	-0.02 (-1)	-0.02 (-1)	-0.01 (-1)	-0.01 (0)	-0.01 (0)	0 (0)	0.01 (0)	0 (0)	0.01 (0)
Albania	Other neoplasms	-0.08 (-1)	-0.07 (-1)	-0.08 (-2)	-0.09 (-3)	-0.08 (-2)	-0.10 (-5)	-0.09 (-2)	-0.09 (-3)	-0.08 (-2)	-0.08 (-1)	-0.08 (-1)	-0.08 (-1)
Albania	Respiratory diseases excluding NCD-7	-0.06 (-1)	-0.04 (-1)	-0.07 (-1)	-0.05 (-2)	-0.04 (-1)	-0.05 (-3)	-0.02 (-1)	-0.03 (-1)	-0.01 (0)	0.07 (1)	0.05 (1)	0.08 (1)
Albania	Respiratory infections excluding I-8	0 (0)	0 (0)	0 (0)	0 (0)	0 (0)	0 (0)	0 (0)	0 (0)	0 (0)	0.01 (0)	0.01 (0)	0.01 (0)
Albania	Skin diseases	-0.02 (0)	-0.02 (0)	-0.01 (0)	-0.02 (-1)	-0.02 (-1)	-0.01 (-1)	-0.02 (0)	-0.02 (-1)	-0.01 (0)	-0.01 (0)	-0.02 (0)	-0.01 (0)
Albania	Sudden infant death syndrome	0 (0)	0 (0)	-0.01 (0)	-0.01 (0)	0 (0)	-0.01 (0)	0.01 (0)	0.01 (0)	0.01 (0)	0.01 (0)	0.01 (0)	0.02 (0)
Albania	Unintentional injuries excluding NCD-7	-0.09 (-2)	-0.10 (-2)	-0.07 (-1)	0.02 (1)	-0.02 (-1)	0.05 (2)	0.13 (3)	-0.03 (-1)	0.31 (7)	0.42 (6)	0.11 (2)	0.70 (9)
Andorra	Total life expectancy gap	-0.11	-0.20	-0.32	-1.89	-1.63	-2.30	-1.99	-2.22	-2.26	0.34	-0.63	0.52
Andorra	Total contribution of NCD-7	-0.62 (566)	-0.50 (246)	-0.85 (266)	-0.44 (23)	-0.21 (13)	-0.78 (34)	-0.34 (17)	-0.32 (14)	-0.61 (27)	0.92 (269)	0.50 (-79)	0.93 (177)
Andorra	Atherosclerotic cardiovascular diseases	-0.32 (294)	0.03 (-12)	-0.62 (195)	-0.20 (10)	0.24 (-14)	-0.61 (27)	-0.14 (7)	0.23 (-11)	-0.53 (23)	0.40 (118)	0.73 (-115)	0.06 (12)
Andorra	-Ischemic heart disease	-0.30 (276)	-0.01 (7)	-0.56 (175)	-0.22 (11)	0.13 (-8)	-0.55 (24)	-0.17 (9)	0.12 (-5)	-0.49 (22)	0.24 (70)	0.46 (-73)	-0.01 (-3)
Andorra	-Ischemic stroke	-0.02 (18)	0.04 (-19)	-0.07 (20)	0.02 (-1)	0.10 (-6)	-0.06 (3)	0.04 (-2)	0.12 (-5)	-0.04 (2)	0.17 (48)	0.27 (-42)	0.08 (15)
Andorra	Diabetes	0.03 (-31)	0.03 (-13)	0.03 (-9)	0.06 (-3)	0.06 (-4)	0.05 (-2)	0.04 (-2)	0.02 (-1)	0.04 (-2)	0.08 (23)	0.05 (-7)	0.09 (17)
Andorra	-Diabetes mellitus	0.03 (-29)	0.02 (-11)	0.03 (-10)	0.06 (-3)	0.05 (-3)	0.05 (-2)	0.04 (-2)	0.02 (-1)	0.04 (-2)	0.08 (22)	0.04 (-7)	0.08 (16)
Andorra	-Chronic kidney disease due to diabetes	0 (-2)	0 (-2)	0 (0)	0.01 (0)	0.01 (-1)	0 (0)	0 (0)	0 (0)	0 (0)	0 (1)	0 (0)	0 (1)
Andorra	Tobacco-related noncommunicable diseases	-0.12 (113)	-0.61 (302)	0.19 (-60)	-0.13 (7)	-0.62 (38)	0.22 (-10)	-0.08 (4)	-0.65 (29)	0.28 (-12)	0.29 (84)	-0.57 (89)	0.78 (150)
Andorra	-Chronic obstructive pulmonary disease	0 (-2)	-0.18 (88)	0.12 (-38)	0.03 (-2)	-0.16 (10)	0.18 (-8)	0.06 (-3)	-0.17 (8)	0.20 (-9)	0.21 (60)	-0.11 (18)	0.38 (73)
Andorra	-Larynx cancer	-0.01 (8)	-0.01 (4)	-0.01 (4)	-0.01 (1)	-0.01 (0)	-0.01 (1)	-0.01 (0)	-0.01 (0)	-0.01 (1)	0 (0)	-0.01 (1)	0 (0)
Andorra	-Mouth & oropharynx cancers	-0.05 (46)	-0.05 (22)	-0.06 (18)	-0.05 (3)	-0.05 (3)	-0.06 (3)	-0.05 (3)	-0.05 (2)	-0.07 (3)	-0.04 (-12)	-0.05 (7)	-0.05 (-9)
Andorra	-Stomach cancer	0.06 (-52)	0.10 (-52)	0.01 (-4)	0.06 (-3)	0.11 (-7)	0.01 (-1)	0.07 (-3)	0.11 (-5)	0.02 (-1)	0.12 (35)	0.15 (-24)	0.09 (16)
Andorra	-Trachea, bronchus, lung cancers	-0.07 (60)	-0.38 (189)	0.14 (-44)	-0.09 (5)	-0.40 (25)	0.12 (-5)	-0.07 (4)	-0.43 (19)	0.16 (-7)	0.13 (37)	-0.40 (63)	0.45 (86)
Andorra	Hemorrhagic stroke	-0.09 (86)	-0.04 (20)	-0.13 (41)	-0.08 (4)	-0.01 (0)	-0.13 (6)	-0.08 (4)	-0.02 (1)	-0.13 (6)	-0.03 (-10)	0.02 (-3)	-0.07 (-14)
Andorra	Road injury	-0.07 (61)	-0.02 (10)	-0.11 (35)	-0.07 (4)	-0.02 (1)	-0.12 (5)	-0.05 (3)	-0.01 (0)	-0.10 (4)	0.11 (31)	0.09 (-14)	0.11 (21)
Andorra	Suicide	-0.13 (120)	-0.08 (40)	-0.19 (60)	-0.10 (5)	-0.06 (3)	-0.17 (7)	-0.11 (5)	-0.07 (3)	-0.16 (7)	-0.08 (-24)	-0.05 (8)	-0.13 (-25)
Andorra	Infection-related noncommunicable diseases	0.08 (-76)	0.20 (-101)	-0.01 (5)	0.08 (-4)	0.20 (-12)	-0.02 (1)	0.07 (-4)	0.18 (-8)	-0.02 (1)	0.16 (46)	0.24 (-38)	0.09 (17)
Andorra	-Cervix uteri cancer	-0.02 (17)	-0.04 (17)	0 (0)	-0.02 (1)	-0.04 (2)	0 (0)	-0.02 (1)	-0.04 (2)	0 (0)	-0.02 (-4)	-0.03 (4)	0 (0)
Andorra	-Cirrhosis due to hepatitis B	0 (-5)	0 (-2)	0 (-1)	0.01 (0)	0.01 (0)	0.01 (0)	0.01 (-1)	0.01 (0)	0.01 (0)	0.02 (5)	0.01 (-2)	0.02 (4)
Andorra	-Cirrhosis due to hepatitis C	-0.01 (10)	0 (2)	-0.02 (5)	-0.01 (0)	0 (0)	-0.01 (1)	0 (0)	0 (0)	-0.01 (1)	0.01 (2)	0.01 (-1)	0 (1)
Andorra	-Liver cancer secondary to hepatitis B	0.03 (-28)	0.05 (-27)	0.01 (-3)	0.02 (-1)	0.05 (-3)	0 (0)	0.02 (-1)	0.04 (-2)	0 (0)	0.02 (7)	0.04 (-7)	0.01 (2)
Andorra	-Liver cancer secondary to hepatitis C	0.04 (-33)	0.10 (-47)	-0.01 (3)	0.03 (-1)	0.08 (-5)	-0.02 (1)	0.02 (-1)	0.06 (-3)	-0.02 (1)	0.01 (4)	0.05 (-8)	-0.02 (-3)
Andorra	-Rheumatic heart disease	-0.02 (15)	-0.01 (7)	-0.02 (5)	-0.02 (1)	-0.01 (1)	-0.02 (1)	-0.02 (1)	-0.01 (1)	-0.02 (1)	-0.01 (-2)	0 (0)	-0.01 (-3)
Andorra	Total contribution of I-8	0 (3)	-0.04 (19)	0.02 (-7)	0.03 (-2)	0 (0)	0.06 (-3)	-0.09 (5)	-0.16 (7)	-0.05 (2)	0.04 (12)	-0.08 (12)	0.11 (20)
Andorra	Childhood-cluster diseases	0 (0)	0 (0)	0 (0)	0 (0)	0 (0)	0 (0)	0 (0)	0 (0)	0 (0)	0 (0)	0 (0)	0 (0)
Andorra	Diarrheal diseases	-0.03 (26)	-0.03 (17)	-0.02 (7)	-0.03 (2)	-0.04 (2)	-0.02 (1)	-0.03 (2)	-0.04 (2)	-0.02 (1)	-0.03 (-8)	-0.04 (6)	-0.02 (-4)
Andorra	HIV/AIDS	-0.01 (7)	0 (2)	-0.01 (4)	-0.01 (0)	0 (0)	-0.01 (1)	-0.01 (0)	0 (0)	-0.01 (0)	0 (0)	0 (0)	0 (0)
Andorra	Lower respiratory infections	-0.18 (163)	-0.23 (111)	-0.14 (44)	-0.13 (7)	-0.18 (11)	-0.09 (4)	-0.13 (6)	-0.19 (9)	-0.08 (4)	-0.06 (-19)	-0.15 (24)	-0.02 (-4)
Andorra	Malaria	0 (0)	0 (0)	0 (0)	0 (0)	0 (0)	0 (0)	0 (0)	0 (0)	0 (0)	0 (0)	0 (0)	0 (0)
Andorra	Maternal conditions	0 (2)	0 (2)	0 (0)	0 (0)	0 (0)	0 (0)	0 (0)	0 (0)	0 (0)	0 (0)	0 (0)	0 (0)
Andorra	Neonatal conditions	0.21 (-197)	0.23 (-114)	0.20 (-63)	0.20 (-11)	0.22 (-13)	0.19 (-8)	0.07 (-3)	0.07 (-3)	0.06 (-3)	0.12 (34)	0.10 (-16)	0.13 (25)
Andorra	Tuberculosis	0 (2)	0 (1)	0 (1)	0 (0)	0 (0)	0 (0)	0.01 (0)	0 (0)	0.01 (0)	0.02 (6)	0.01 (-2)	0.02 (5)
Andorra	Total contribution of other causes	0.51 (-469)	0.33 (-165)	0.51 (-159)	-1.48 (78)	-1.42 (87)	-1.58 (69)	-1.55 (78)	-1.74 (78)	-1.60 (71)	-0.62 (-181)	-1.06 (167)	-0.51 (-98)
Andorra	Cardiovascular diseases excluding NCD-7	-0.17 (153)	0 (1)	-0.30 (93)	-0.10 (5)	0.12 (-8)	-0.30 (13)	-0.11 (6)	0.08 (-4)	-0.29 (13)	0.04 (12)	0.26 (-40)	-0.13 (-25)
Andorra	Congenital anomalies	-0.05 (43)	-0.03 (14)	-0.06 (19)	-0.04 (2)	-0.02 (1)	-0.06 (2)	0.14 (-7)	0.16 (-7)	0.13 (-6)	0.23 (67)	0.23 (-37)	0.23 (44)
Andorra	COVID-19	1.50 (-1380)	1.48 (-730)	1.46 (-457)	0 (0)	0 (0)	0 (0)	0 (0)	0 (0)	0 (0)	0 (0)	0 (0)	0 (0)
Andorra	COVID-19 pandemic-related	0.45 (-417)	0.40 (-196)	0.48 (-149)	0 (0)	0 (0)	0 (0)	0 (0)	0 (0)	0 (0)	0 (0)	0 (0)	0 (0)
Andorra	Digestive diseases excluding NCD-7	-0.19 (178)	-0.18 (88)	-0.21 (66)	-0.17 (9)	-0.15 (9)	-0.20 (9)	-0.18 (9)	-0.17 (8)	-0.20 (9)	-0.10 (-28)	-0.11 (17)	-0.11 (-20)
Andorra	Endocrine, blood, immune disorders	-0.12 (110)	-0.12 (61)	-0.11 (35)	-0.13 (7)	-0.13 (8)	-0.12 (5)	-0.13 (7)	-0.14 (6)	-0.12 (5)	-0.12 (-34)	-0.13 (20)	-0.11 (-21)
Andorra	Genitourinary diseases excluding NCD-7	0.05 (-44)	0.09 (-44)	0.01 (-3)	0.08 (-4)	0.14 (-9)	0.03 (-1)	0.05 (-3)	0.08 (-4)	0.02 (-1)	0.07 (21)	0.09 (-14)	0.05 (9)
Andorra	Infectious & parasitic diseases excluding I-8	-0.15 (140)	-0.15 (73)	-0.15 (47)	-0.17 (9)	-0.15 (9)	-0.17 (7)	-0.17 (8)	-0.16 (7)	-0.17 (7)	-0.14 (-42)	-0.14 (22)	-0.15 (-28)
Andorra	Violence	-0.02 (16)	-0.02 (10)	-0.02 (6)	-0.02 (1)	-0.02 (1)	-0.02 (1)	-0.02 (1)	-0.02 (1)	-0.02 (1)	-0.01 (-3)	-0.02 (3)	-0.01 (-1)
Andorra	Cancers excluding NCD-7	-0.02 (23)	-0.49 (243)	0.29 (-89)	-0.12 (7)	-0.56 (34)	0.21 (-9)	-0.22 (11)	-0.74 (33)	0.11 (-5)	0.16 (47)	-0.54 (84)	0.55 (106)
Andorra	Mental & substance use disorders	-0.17 (156)	-0.09 (46)	-0.24 (74)	-0.17 (9)	-0.09 (6)	-0.24 (11)	-0.17 (9)	-0.10 (4)	-0.24 (11)	-0.17 (-48)	-0.09 (14)	-0.23 (-44)
Andorra	Musculoskeletal diseases	-0.07 (63)	-0.09 (43)	-0.05 (16)	-0.08 (4)	-0.09 (6)	-0.06 (2)	-0.08 (4)	-0.10 (4)	-0.06 (2)	-0.07 (-19)	-0.09 (14)	-0.05 (-9)
Andorra	Neurological conditions	-0.19 (171)	-0.16 (78)	-0.20 (63)	-0.23 (12)	-0.20 (12)	-0.24 (10)	-0.30 (15)	-0.31 (14)	-0.31 (14)	-0.24 (-71)	-0.28 (45)	-0.23 (-44)
Andorra	Nutritional deficiencies	-0.03 (28)	-0.04 (20)	-0.02 (7)	-0.04 (2)	-0.04 (3)	-0.03 (1)	-0.04 (2)	-0.05 (2)	-0.03 (1)	-0.03 (-9)	-0.04 (7)	-0.02 (-4)
Andorra	Other neoplasms	-0.08 (73)	-0.08 (40)	-0.08 (24)	-0.09 (5)	-0.09 (5)	-0.09 (4)	-0.09 (4)	-0.09 (4)	-0.09 (4)	-0.08 (-23)	-0.09 (14)	-0.08 (-15)
Andorra	Respiratory diseases excluding NCD-7	-0.09 (86)	-0.12 (58)	-0.08 (24)	-0.10 (5)	-0.12 (7)	-0.08 (4)	-0.10 (5)	-0.13 (6)	-0.08 (4)	-0.07 (-20)	-0.11 (17)	-0.05 (-9)
Andorra	Respiratory infections excluding I-8	0 (2)	0 (1)	0 (1)	0 (0)	0 (0)	0 (0)	0 (0)	0 (0)	0 (0)	0 (0)	0 (0)	0 (0)
Andorra	Skin diseases	-0.02 (22)	-0.03 (15)	-0.02 (5)	-0.03 (1)	-0.03 (2)	-0.02 (1)	-0.03 (1)	-0.03 (2)	-0.02 (1)	-0.02 (-7)	-0.03 (5)	-0.02 (-3)
Andorra	Sudden infant death syndrome	0.02 (-18)	0.02 (-10)	0.02 (-6)	0.02 (-1)	0.02 (-1)	0.02 (-1)	-0.01 (0)	-0.01 (0)	-0.01 (0)	-0.01 (-2)	-0.01 (1)	-0.01 (-2)
Andorra	Unintentional injuries excluding NCD-7	-0.14 (128)	-0.05 (25)	-0.22 (68)	-0.12 (6)	-0.01 (1)	-0.22 (9)	-0.12 (6)	-0.02 (1)	-0.21 (9)	-0.07 (-20)	0.03 (-5)	-0.16 (-30)
United Arab Emirates	Total life expectancy gap	3.22	3.62	2.11	-0.35	0.46	-1.68	0.37	1.47	-1.25	5.92	6.30	4.50
United Arab Emirates	Total contribution of NCD-7	2.30 (72)	2.17 (60)	1.89 (90)	1.39 (-400)	1.85 (402)	0.53 (-32)	1.78 (485)	2.18 (148)	0.90 (-72)	5.24 (88)	4.71 (75)	4.74 (105)
United Arab Emirates	Atherosclerotic cardiovascular diseases	2.03 (63)	1.82 (50)	1.90 (90)	1.59 (-457)	1.77 (383)	1.18 (-70)	1.56 (427)	1.68 (114)	1.18 (-95)	2.91 (49)	2.67 (42)	2.70 (60)
United Arab Emirates	-Ischemic heart disease	1.41 (44)	1.22 (34)	1.30 (62)	1.05 (-302)	1.17 (254)	0.73 (-43)	1.02 (278)	1.10 (75)	0.71 (-57)	2.10 (35)	1.83 (29)	1.97 (44)
United Arab Emirates	-Ischemic stroke	0.63 (19)	0.60 (16)	0.59 (28)	0.54 (-155)	0.60 (129)	0.45 (-27)	0.54 (149)	0.57 (39)	0.48 (-38)	0.81 (14)	0.84 (13)	0.73 (16)
United Arab Emirates	Diabetes	0.57 (18)	0.48 (13)	0.57 (27)	0.46 (-133)	0.47 (101)	0.41 (-24)	0.40 (108)	0.47 (32)	0.30 (-24)	0.48 (8)	0.58 (9)	0.36 (8)
United Arab Emirates	-Diabetes mellitus	0.46 (14)	0.36 (10)	0.48 (23)	0.37 (-107)	0.35 (76)	0.34 (-20)	0.33 (90)	0.38 (26)	0.25 (-20)	0.42 (7)	0.50 (8)	0.31 (7)
United Arab Emirates	-Chronic kidney disease due to diabetes	0.11 (3)	0.12 (3)	0.09 (4)	0.09 (-26)	0.12 (25)	0.07 (-4)	0.07 (18)	0.09 (6)	0.05 (-4)	0.06 (1)	0.08 (1)	0.04 (1)
United Arab Emirates	Tobacco-related noncommunicable diseases	-0.41 (-13)	-0.40 (-11)	-0.49 (-23)	-0.67 (192)	-0.56 (-121)	-0.84 (50)	-0.61 (-168)	-0.47 (-32)	-0.82 (66)	-0.27 (-5)	-0.24 (-4)	-0.39 (-9)
United Arab Emirates	-Chronic obstructive pulmonary disease	0.06 (2)	-0.09 (-3)	0.14 (7)	-0.05 (16)	-0.14 (-31)	-0.03 (2)	-0.02 (-4)	-0.08 (-6)	-0.02 (1)	0.12 (2)	-0.01 (0)	0.18 (4)
United Arab Emirates	-Larynx cancer	-0.01 (0)	0 (0)	-0.02 (-1)	-0.01 (3)	0 (-1)	-0.02 (1)	-0.01 (-3)	0 (0)	-0.02 (2)	0 (0)	0 (0)	-0.01 (0)
United Arab Emirates	-Mouth & oropharynx cancers	-0.03 (-1)	0.02 (1)	-0.07 (-3)	-0.05 (14)	0 (0)	-0.09 (5)	-0.05 (-13)	0.01 (1)	-0.10 (8)	-0.01 (0)	0.05 (1)	-0.07 (-1)
United Arab Emirates	-Stomach cancer	-0.01 (0)	0.02 (1)	-0.04 (-2)	-0.04 (12)	-0.01 (-3)	-0.07 (4)	-0.03 (-7)	0.01 (1)	-0.06 (5)	0.06 (1)	0.11 (2)	0.01 (0)
United Arab Emirates	-Trachea, bronchus, lung cancers	-0.44 (-14)	-0.32 (-9)	-0.54 (-26)	-0.56 (160)	-0.42 (-90)	-0.70 (42)	-0.54 (-147)	-0.40 (-27)	-0.69 (55)	-0.38 (-6)	-0.28 (-4)	-0.49 (-11)
United Arab Emirates	Hemorrhagic stroke	0.17 (5)	0.10 (3)	0.18 (9)	0.10 (-30)	0.08 (17)	0.10 (-6)	0.13 (35)	0.12 (8)	0.11 (-9)	0.34 (6)	0.36 (6)	0.29 (6)
United Arab Emirates	Road injury	0.09 (3)	0.17 (5)	0.01 (0)	0.13 (-38)	0.19 (42)	0.06 (-4)	0.49 (133)	0.38 (26)	0.49 (-39)	1.66 (28)	0.93 (15)	1.89 (42)
United Arab Emirates	Suicide	-0.21 (-6)	-0.12 (-3)	-0.30 (-14)	-0.21 (61)	-0.12 (-27)	-0.31 (18)	-0.20 (-56)	-0.12 (-8)	-0.30 (24)	-0.14 (-2)	-0.07 (-1)	-0.23 (-5)
United Arab Emirates	Infection-related noncommunicable diseases	0.07 (2)	0.12 (3)	0.02 (1)	-0.02 (5)	0.03 (7)	-0.06 (4)	0.02 (6)	0.12 (8)	-0.05 (4)	0.26 (4)	0.48 (8)	0.12 (3)
United Arab Emirates	-Cervix uteri cancer	0.01 (0)	0.04 (1)	0 (0)	0 (1)	0.01 (2)	0 (0)	0 (1)	0.04 (3)	0 (0)	0.05 (1)	0.19 (3)	0 (0)
United Arab Emirates	-Cirrhosis due to hepatitis B	0.03 (1)	0.02 (1)	0.04 (2)	0.03 (-9)	0.02 (5)	0.03 (-2)	0.03 (9)	0.03 (2)	0.03 (-2)	0.05 (1)	0.04 (1)	0.05 (1)
United Arab Emirates	-Cirrhosis due to hepatitis C	0.04 (1)	0.04 (1)	0.04 (2)	0.04 (-10)	0.04 (8)	0.02 (-1)	0.04 (10)	0.04 (3)	0.02 (-2)	0.07 (1)	0.07 (1)	0.06 (1)
United Arab Emirates	-Liver cancer secondary to hepatitis B	-0.01 (0)	0 (0)	-0.02 (-1)	-0.02 (5)	-0.01 (-1)	-0.03 (2)	-0.02 (-4)	0 (0)	-0.03 (2)	-0.01 (0)	0.01 (0)	-0.02 (0)
United Arab Emirates	-Liver cancer secondary to hepatitis C	0 (0)	0.01 (0)	-0.01 (-1)	-0.02 (6)	-0.01 (-2)	-0.03 (2)	-0.02 (-4)	0 (0)	-0.03 (2)	0 (0)	0.04 (1)	-0.03 (-1)
United Arab Emirates	-Rheumatic heart disease	0.01 (0)	-0.01 (0)	0.01 (1)	0 (0)	-0.01 (-2)	0.01 (0)	0.01 (2)	0 (0)	0.01 (-1)	0.03 (1)	0.02 (0)	0.04 (1)
United Arab Emirates	Total contribution of I-8	0.32 (10)	0.31 (9)	0.30 (14)	0.39 (-114)	0.41 (89)	0.35 (-21)	0.50 (138)	0.50 (34)	0.48 (-39)	0.77 (13)	0.78 (12)	0.74 (16)
United Arab Emirates	Childhood-cluster diseases	0.01 (0)	0 (0)	0.01 (0)	0.01 (-3)	0.01 (2)	0.01 (-1)	0.02 (5)	0.02 (1)	0.02 (-2)	0.03 (1)	0.04 (1)	0.03 (1)
United Arab Emirates	Diarrheal diseases	0 (0)	-0.01 (0)	0 (0)	-0.01 (2)	-0.01 (-3)	0 (0)	-0.01 (-2)	-0.01 (-1)	0 (0)	0.01 (0)	0.01 (0)	0 (0)
United Arab Emirates	HIV/AIDS	-0.01 (0)	0 (0)	-0.01 (0)	0 (-1)	0.01 (2)	0 (0)	0 (-1)	0 (0)	-0.01 (1)	0 (0)	0.03 (0)	-0.01 (0)
United Arab Emirates	Lower respiratory infections	0.22 (7)	0.17 (5)	0.22 (11)	0.25 (-73)	0.24 (51)	0.23 (-14)	0.27 (73)	0.26 (17)	0.24 (-20)	0.38 (6)	0.40 (6)	0.34 (8)
United Arab Emirates	Malaria	0 (0)	0 (0)	0 (0)	0 (0)	0 (0)	0 (0)	0 (0)	0 (0)	0 (0)	0 (0)	0 (0)	0 (0)
United Arab Emirates	Maternal conditions	0 (0)	0 (0)	0 (0)	0 (0)	0 (0)	0 (0)	0 (0)	0 (0)	0 (0)	0 (0)	0.02 (0)	0 (0)
United Arab Emirates	Neonatal conditions	0.06 (2)	0.05 (1)	0.07 (3)	0.08 (-24)	0.07 (16)	0.10 (-6)	0.13 (36)	0.11 (7)	0.15 (-12)	0.27 (5)	0.23 (4)	0.31 (7)
United Arab Emirates	Tuberculosis	0.04 (1)	0.09 (2)	0.01 (0)	0.05 (-15)	0.10 (21)	0.02 (-1)	0.10 (26)	0.12 (8)	0.08 (-6)	0.07 (1)	0.07 (1)	0.06 (1)
United Arab Emirates	Total contribution of other causes	0.59 (18)	1.14 (31)	-0.08 (-4)	-2.13 (614)	-1.80 (-391)	-2.56 (153)	-1.92 (-523)	-1.20 (-82)	-2.62 (211)	-0.09 (-1)	0.81 (13)	-0.98 (-22)
United Arab Emirates	Cardiovascular diseases excluding NCD-7	0.22 (7)	0.11 (3)	0.23 (11)	0 (0)	-0.02 (-5)	-0.03 (2)	0.06 (17)	0.14 (10)	-0.05 (4)	0.27 (4)	0.35 (6)	0.14 (3)
United Arab Emirates	Congenital anomalies	0.08 (3)	0.07 (2)	0.09 (4)	0.10 (-29)	0.09 (19)	0.11 (-7)	0.15 (42)	0.14 (9)	0.17 (-14)	0.19 (3)	0.18 (3)	0.21 (5)
United Arab Emirates	COVID-19	0.97 (30)	1.37 (38)	0.65 (31)	0 (0)	0 (0)	0 (0)	0 (0)	0 (0)	0 (0)	0 (0)	0 (0)	0 (0)
United Arab Emirates	COVID-19 pandemic-related	0.30 (9)	0.25 (7)	0.32 (15)	0 (0)	0 (0)	0 (0)	0 (0)	0 (0)	0 (0)	0 (0)	0 (0)	0 (0)
United Arab Emirates	Digestive diseases excluding NCD-7	-0.13 (-4)	-0.08 (-2)	-0.20 (-9)	-0.23 (65)	-0.14 (-30)	-0.31 (19)	-0.23 (-63)	-0.14 (-9)	-0.32 (26)	-0.12 (-2)	-0.04 (-1)	-0.21 (-5)
United Arab Emirates	Endocrine, blood, immune disorders	-0.04 (-1)	-0.06 (-2)	-0.04 (-2)	-0.07 (20)	-0.08 (-17)	-0.06 (4)	-0.07 (-20)	-0.08 (-5)	-0.07 (6)	-0.05 (-1)	-0.05 (-1)	-0.05 (-1)
United Arab Emirates	Genitourinary diseases excluding NCD-7	0.27 (8)	0.29 (8)	0.23 (11)	0.21 (-62)	0.28 (61)	0.14 (-8)	0.16 (43)	0.20 (14)	0.10 (-8)	0.15 (3)	0.18 (3)	0.11 (2)
United Arab Emirates	Infectious & parasitic diseases excluding I-8	-0.06 (-2)	-0.07 (-2)	-0.05 (-2)	-0.10 (27)	-0.10 (-22)	-0.09 (6)	-0.09 (-24)	-0.09 (-6)	-0.09 (7)	-0.01 (0)	-0.03 (0)	-0.01 (0)
United Arab Emirates	Violence	-0.01 (0)	-0.01 (0)	-0.01 (-1)	0 (1)	-0.01 (-3)	0 (0)	0 (0)	-0.01 (-1)	0 (0)	0.02 (0)	0 (0)	0.03 (1)
United Arab Emirates	Cancers excluding NCD-7	-0.64 (-20)	0.02 (1)	-1.08 (-51)	-1.18 (340)	-0.65 (-141)	-1.57 (94)	-1.17 (-321)	-0.46 (-32)	-1.67 (134)	-0.53 (-9)	0.43 (7)	-1.15 (-26)
United Arab Emirates	Mental & substance use disorders	-0.15 (-5)	-0.08 (-2)	-0.21 (-10)	-0.16 (46)	-0.09 (-20)	-0.23 (14)	-0.16 (-43)	-0.09 (-6)	-0.23 (18)	-0.14 (-2)	-0.08 (-1)	-0.20 (-4)
United Arab Emirates	Musculoskeletal diseases	-0.04 (-1)	-0.04 (-1)	-0.03 (-2)	-0.06 (16)	-0.06 (-13)	-0.05 (3)	-0.05 (-14)	-0.06 (-4)	-0.05 (4)	-0.04 (-1)	-0.04 (-1)	-0.04 (-1)
United Arab Emirates	Neurological conditions	-0.22 (-7)	-0.52 (-14)	-0.03 (-1)	-0.59 (171)	-0.84 (-181)	-0.40 (24)	-0.55 (-151)	-0.67 (-46)	-0.45 (36)	-0.25 (-4)	-0.23 (-4)	-0.29 (-6)
United Arab Emirates	Nutritional deficiencies	-0.01 (0)	-0.01 (0)	-0.01 (0)	-0.02 (5)	-0.02 (-5)	-0.01 (1)	-0.02 (-4)	-0.02 (-1)	-0.01 (1)	-0.01 (0)	-0.01 (0)	-0.01 (0)
United Arab Emirates	Other neoplasms	-0.06 (-2)	-0.06 (-2)	-0.06 (-3)	-0.08 (24)	-0.08 (-17)	-0.09 (5)	-0.08 (-23)	-0.08 (-5)	-0.09 (8)	-0.07 (-1)	-0.06 (-1)	-0.07 (-2)
United Arab Emirates	Respiratory diseases excluding NCD-7	0.07 (2)	0.02 (1)	0.08 (4)	0.02 (-7)	0 (1)	0.02 (-1)	0.06 (16)	0.05 (3)	0.04 (-4)	0.15 (3)	0.10 (2)	0.17 (4)
United Arab Emirates	Respiratory infections excluding I-8	0 (0)	0 (0)	0 (0)	0 (0)	0 (0)	0 (0)	0 (0)	0 (0)	0 (0)	0 (0)	0 (0)	0 (0)
United Arab Emirates	Skin diseases	0.01 (0)	0 (0)	0.01 (1)	0 (-1)	0 (0)	0.01 (0)	0.01 (2)	0 (0)	0.01 (-1)	0 (0)	0 (0)	0 (0)
United Arab Emirates	Sudden infant death syndrome	0 (0)	0 (0)	0 (0)	0 (0)	0 (0)	0 (0)	0.01 (1)	0.01 (0)	0 (0)	0 (0)	0.01 (0)	0 (0)
United Arab Emirates	Unintentional injuries excluding NCD-7	0.03 (1)	-0.05 (-1)	0.04 (2)	0.01 (-3)	-0.08 (-17)	0.03 (-1)	0.07 (20)	-0.04 (-3)	0.09 (-7)	0.33 (6)	0.11 (2)	0.38 (8)
Argentina	Total life expectancy gap	8.32	7.66	8.84	5.40	5.07	5.77	6.58	5.78	7.40	8.36	7.24	9.45
Argentina	Total contribution of NCD-7	1.39 (17)	1.40 (18)	1.40 (16)	1.74 (32)	1.56 (31)	1.93 (33)	2.83 (43)	2.48 (43)	3.16 (43)	4.13 (49)	3.60 (50)	4.59 (49)
Argentina	Atherosclerotic cardiovascular diseases	0.82 (10)	0.82 (11)	0.81 (9)	0.83 (15)	0.78 (15)	0.88 (15)	1.53 (23)	1.50 (26)	1.54 (21)	2.24 (27)	2.18 (30)	2.27 (24)
Argentina	-Ischemic heart disease	0.79 (9)	0.83 (11)	0.74 (8)	0.77 (14)	0.75 (15)	0.77 (13)	1.37 (21)	1.36 (23)	1.36 (18)	1.90 (23)	1.82 (25)	1.95 (21)
Argentina	-Ischemic stroke	0.03 (0)	-0.01 (0)	0.07 (1)	0.07 (1)	0.03 (1)	0.11 (2)	0.16 (2)	0.14 (2)	0.18 (2)	0.34 (4)	0.36 (5)	0.33 (3)
Argentina	Diabetes	0.20 (2)	0.19 (2)	0.21 (2)	0.23 (4)	0.21 (4)	0.25 (4)	0.24 (4)	0.24 (4)	0.23 (3)	0.37 (4)	0.38 (5)	0.36 (4)
Argentina	-Diabetes mellitus	0.13 (2)	0.13 (2)	0.14 (2)	0.15 (3)	0.14 (3)	0.16 (3)	0.15 (2)	0.17 (3)	0.14 (2)	0.27 (3)	0.29 (4)	0.26 (3)
Argentina	-Chronic kidney disease due to diabetes	0.07 (1)	0.06 (1)	0.07 (1)	0.08 (1)	0.07 (1)	0.08 (1)	0.08 (1)	0.08 (1)	0.09 (1)	0.09 (1)	0.09 (1)	0.10 (1)
Argentina	Tobacco-related noncommunicable diseases	-0.12 (-1)	-0.07 (-1)	-0.13 (-1)	-0.01 (0)	-0.01 (0)	0.03 (1)	0.24 (4)	0.07 (1)	0.42 (6)	0.40 (5)	0.07 (1)	0.71 (8)
Argentina	-Chronic obstructive pulmonary disease	0.08 (1)	0.08 (1)	0.08 (1)	0.14 (3)	0.12 (2)	0.17 (3)	0.27 (4)	0.23 (4)	0.33 (4)	0.34 (4)	0.27 (4)	0.40 (4)
Argentina	-Larynx cancer	0.01 (0)	0 (0)	0.02 (0)	0.02 (0)	0.01 (0)	0.03 (1)	0.04 (1)	0.01 (0)	0.06 (1)	0.05 (1)	0.01 (0)	0.09 (1)
Argentina	-Mouth & oropharynx cancers	-0.02 (0)	-0.01 (0)	-0.03 (0)	-0.02 (0)	-0.01 (0)	-0.03 (-1)	-0.01 (0)	-0.01 (0)	-0.02 (0)	-0.01 (0)	-0.01 (0)	0 (0)
Argentina	-Stomach cancer	0.03 (0)	0.02 (0)	0.04 (0)	0.05 (1)	0.03 (1)	0.07 (1)	0.08 (1)	0.05 (1)	0.11 (1)	0.11 (1)	0.07 (1)	0.15 (2)
Argentina	-Trachea, bronchus, lung cancers	-0.18 (-2)	-0.14 (-2)	-0.19 (-2)	-0.14 (-3)	-0.13 (-3)	-0.13 (-2)	-0.06 (-1)	-0.16 (-3)	0.06 (1)	0.01 (0)	-0.20 (-3)	0.22 (2)
Argentina	Hemorrhagic stroke	0.21 (3)	0.18 (2)	0.24 (3)	0.27 (5)	0.23 (5)	0.31 (5)	0.37 (6)	0.32 (6)	0.41 (5)	0.64 (8)	0.57 (8)	0.70 (7)
Argentina	Road injury	0.17 (2)	0.08 (1)	0.24 (3)	0.24 (4)	0.12 (2)	0.34 (6)	0.28 (4)	0.13 (2)	0.42 (6)	0.24 (3)	0.13 (2)	0.34 (4)
Argentina	Suicide	0.01 (0)	-0.01 (0)	0.02 (0)	0.04 (1)	-0.01 (0)	0.08 (1)	0.02 (0)	-0.03 (0)	0.06 (1)	0.03 (0)	-0.02 (0)	0.07 (1)
Argentina	Infection-related noncommunicable diseases	0.10 (1)	0.20 (3)	0.01 (0)	0.13 (2)	0.25 (5)	0.05 (1)	0.15 (2)	0.24 (4)	0.08 (1)	0.21 (3)	0.29 (4)	0.15 (2)
Argentina	-Cervix uteri cancer	0.10 (1)	0.22 (3)	0 (0)	0.12 (2)	0.26 (5)	0 (0)	0.10 (2)	0.22 (4)	0 (0)	0.10 (1)	0.23 (3)	0 (0)
Argentina	-Cirrhosis due to hepatitis B	-0.01 (0)	0 (0)	-0.01 (0)	-0.01 (0)	0 (0)	-0.01 (0)	-0.01 (0)	0 (0)	-0.01 (0)	-0.01 (0)	0 (0)	-0.01 (0)
Argentina	-Cirrhosis due to hepatitis C	0.02 (0)	0 (0)	0.03 (0)	0.02 (0)	0 (0)	0.03 (1)	0.01 (0)	0 (0)	0.03 (0)	0.02 (0)	0 (0)	0.03 (0)
Argentina	-Liver cancer secondary to hepatitis B	-0.02 (0)	-0.01 (0)	-0.02 (0)	-0.02 (0)	-0.01 (0)	-0.02 (0)	-0.02 (0)	-0.01 (0)	-0.02 (0)	-0.01 (0)	-0.01 (0)	-0.02 (0)
Argentina	-Liver cancer secondary to hepatitis C	-0.01 (0)	0 (0)	-0.01 (0)	-0.01 (0)	0 (0)	-0.01 (0)	0 (0)	0.01 (0)	-0.01 (0)	0 (0)	0.02 (0)	-0.01 (0)
Argentina	-Rheumatic heart disease	-0.02 (0)	-0.03 (0)	-0.01 (0)	-0.02 (0)	-0.03 (-1)	-0.01 (0)	-0.01 (0)	-0.02 (0)	-0.01 (0)	-0.01 (0)	-0.01 (0)	0 (0)
Argentina	Total contribution of I-8	1.43 (17)	1.39 (18)	1.43 (16)	1.59 (29)	1.60 (31)	1.55 (27)	1.32 (20)	1.28 (22)	1.34 (18)	1.31 (16)	1.21 (17)	1.39 (15)
Argentina	Childhood-cluster diseases	0 (0)	0 (0)	0 (0)	0 (0)	0 (0)	0 (0)	0 (0)	0 (0)	0 (0)	0 (0)	0 (0)	0 (0)
Argentina	Diarrheal diseases	0 (0)	-0.01 (0)	0 (0)	0 (0)	0 (0)	0 (0)	0.01 (0)	0.01 (0)	0.01 (0)	0.03 (0)	0.02 (0)	0.03 (0)
Argentina	HIV/AIDS	0.07 (1)	0.05 (1)	0.09 (1)	0.08 (1)	0.06 (1)	0.10 (2)	0.10 (2)	0.07 (1)	0.13 (2)	0.14 (2)	0.07 (1)	0.19 (2)
Argentina	Lower respiratory infections	1.08 (13)	1.06 (14)	1.07 (12)	1.21 (22)	1.24 (24)	1.16 (20)	0.81 (12)	0.81 (14)	0.80 (11)	0.45 (5)	0.43 (6)	0.46 (5)
Argentina	Malaria	0 (0)	0 (0)	0 (0)	0 (0)	0 (0)	0 (0)	0 (0)	0 (0)	0 (0)	0 (0)	0 (0)	0 (0)
Argentina	Maternal conditions	0.02 (0)	0.05 (1)	0 (0)	0.02 (0)	0.04 (1)	0 (0)	0.03 (0)	0.07 (1)	0 (0)	0.04 (0)	0.08 (1)	0 (0)
Argentina	Neonatal conditions	0.22 (3)	0.21 (3)	0.23 (3)	0.24 (4)	0.23 (5)	0.25 (4)	0.33 (5)	0.31 (5)	0.35 (5)	0.60 (7)	0.55 (8)	0.63 (7)
Argentina	Tuberculosis	0.03 (0)	0.03 (0)	0.04 (0)	0.03 (1)	0.02 (0)	0.04 (1)	0.03 (0)	0.02 (0)	0.04 (1)	0.06 (1)	0.05 (1)	0.07 (1)
Argentina	Total contribution of other causes	5.50 (66)	4.86 (63)	6.01 (68)	2.08 (38)	1.91 (38)	2.29 (40)	2.43 (37)	2.02 (35)	2.90 (39)	2.93 (35)	2.42 (33)	3.47 (37)
Argentina	Cardiovascular diseases excluding NCD-7	0.44 (5)	0.42 (5)	0.45 (5)	0.45 (8)	0.40 (8)	0.50 (9)	0.27 (4)	0.18 (3)	0.36 (5)	0.09 (1)	-0.03 (0)	0.22 (2)
Argentina	Congenital anomalies	0.16 (2)	0.16 (2)	0.16 (2)	0.19 (3)	0.18 (4)	0.19 (3)	0.26 (4)	0.25 (4)	0.27 (4)	0.32 (4)	0.30 (4)	0.34 (4)
Argentina	COVID-19	3.89 (47)	3.37 (44)	4.23 (48)	0 (0)	0 (0)	0 (0)	0 (0)	0 (0)	0 (0)	0 (0)	0 (0)	0 (0)
Argentina	COVID-19 pandemic-related	0 (0)	0 (0)	0 (0)	0 (0)	0 (0)	0 (0)	0 (0)	0 (0)	0 (0)	0 (0)	0 (0)	0 (0)
Argentina	Digestive diseases excluding NCD-7	0.25 (3)	0.19 (3)	0.29 (3)	0.30 (6)	0.23 (4)	0.36 (6)	0.28 (4)	0.17 (3)	0.38 (5)	0.30 (4)	0.22 (3)	0.38 (4)
Argentina	Endocrine, blood, immune disorders	0.03 (0)	0.05 (1)	0.01 (0)	0.06 (1)	0.08 (1)	0.04 (1)	0.04 (1)	0.05 (1)	0.03 (0)	0.06 (1)	0.09 (1)	0.03 (0)
Argentina	Genitourinary diseases excluding NCD-7	0.38 (5)	0.40 (5)	0.37 (4)	0.44 (8)	0.46 (9)	0.42 (7)	0.34 (5)	0.32 (6)	0.35 (5)	0.28 (3)	0.27 (4)	0.30 (3)
Argentina	Infectious & parasitic diseases excluding I-8	0.42 (5)	0.43 (6)	0.40 (4)	0.45 (8)	0.47 (9)	0.42 (7)	0.54 (8)	0.57 (10)	0.51 (7)	0.57 (7)	0.59 (8)	0.54 (6)
Argentina	Violence	0.16 (2)	0.05 (1)	0.26 (3)	0.17 (3)	0.04 (1)	0.27 (5)	0.14 (2)	0.04 (1)	0.23 (3)	0.21 (2)	0.06 (1)	0.33 (3)
Argentina	Cancers excluding NCD-7	0.05 (1)	0.20 (3)	-0.03 (0)	0.21 (4)	0.36 (7)	0.13 (2)	0.41 (6)	0.49 (9)	0.39 (5)	0.60 (7)	0.76 (10)	0.53 (6)
Argentina	Mental & substance use disorders	-0.14 (-2)	-0.08 (-1)	-0.18 (-2)	-0.13 (-2)	-0.08 (-2)	-0.18 (-3)	-0.12 (-2)	-0.08 (-1)	-0.15 (-2)	-0.09 (-1)	-0.07 (-1)	-0.11 (-1)
Argentina	Musculoskeletal diseases	-0.01 (0)	-0.01 (0)	-0.01 (0)	0 (0)	0 (0)	0 (0)	0 (0)	0.01 (0)	-0.01 (0)	-0.01 (0)	-0.01 (0)	-0.01 (0)
Argentina	Neurological conditions	-0.51 (-6)	-0.65 (-8)	-0.36 (-4)	-0.56 (-10)	-0.69 (-14)	-0.41 (-7)	-0.52 (-8)	-0.66 (-11)	-0.36 (-5)	-0.49 (-6)	-0.61 (-8)	-0.34 (-4)
Argentina	Nutritional deficiencies	0.04 (0)	0.04 (0)	0.03 (0)	0.04 (1)	0.04 (1)	0.04 (1)	0.06 (1)	0.06 (1)	0.06 (1)	0.11 (1)	0.11 (2)	0.11 (1)
Argentina	Other neoplasms	0.03 (0)	0.03 (0)	0.03 (0)	0.05 (1)	0.05 (1)	0.05 (1)	0.06 (1)	0.05 (1)	0.07 (1)	0.06 (1)	0.06 (1)	0.06 (1)
Argentina	Respiratory diseases excluding NCD-7	0.17 (2)	0.18 (2)	0.16 (2)	0.21 (4)	0.23 (5)	0.19 (3)	0.36 (6)	0.39 (7)	0.34 (5)	0.42 (5)	0.42 (6)	0.41 (4)
Argentina	Respiratory infections excluding I-8	0 (0)	0 (0)	0 (0)	0 (0)	0 (0)	0 (0)	0 (0)	0 (0)	0 (0)	0 (0)	0 (0)	0 (0)
Argentina	Skin diseases	0.08 (1)	0.09 (1)	0.06 (1)	0.10 (2)	0.12 (2)	0.08 (1)	0.04 (1)	0.06 (1)	0.03 (0)	0.01 (0)	0.02 (0)	0.01 (0)
Argentina	Sudden infant death syndrome	0.01 (0)	0.01 (0)	0.01 (0)	0.02 (0)	0.02 (0)	0.02 (0)	0.04 (1)	0.03 (1)	0.04 (1)	0.05 (1)	0.04 (1)	0.05 (1)
Argentina	Unintentional injuries excluding NCD-7	0.06 (1)	-0.01 (0)	0.12 (1)	0.09 (2)	0.01 (0)	0.17 (3)	0.23 (3)	0.07 (1)	0.36 (5)	0.43 (5)	0.20 (3)	0.62 (7)
Armenia	Total life expectancy gap	9.77	8.56	11.31	7.09	5.71	8.93	9.35	7.87	11.14	11.50	10.58	12.65
Armenia	Total contribution of NCD-7	5.00 (51)	4.41 (52)	5.82 (51)	5.41 (76)	4.59 (80)	6.47 (72)	6.81 (73)	6.07 (77)	7.71 (69)	8.75 (76)	8.43 (80)	9.16 (72)
Armenia	Atherosclerotic cardiovascular diseases	4.40 (45)	4.25 (50)	4.64 (41)	4.59 (65)	4.34 (76)	4.91 (55)	4.52 (48)	4.22 (54)	4.85 (44)	6.25 (54)	6.20 (59)	6.27 (50)
Armenia	-Ischemic heart disease	3.81 (39)	3.65 (43)	4.07 (36)	4.03 (57)	3.75 (66)	4.38 (49)	3.77 (40)	3.33 (42)	4.25 (38)	5.11 (44)	4.89 (46)	5.32 (42)
Armenia	-Ischemic stroke	0.59 (6)	0.61 (7)	0.57 (5)	0.56 (8)	0.58 (10)	0.54 (6)	0.74 (8)	0.88 (11)	0.60 (5)	1.14 (10)	1.31 (12)	0.95 (8)
Armenia	Diabetes	0.04 (0)	0.11 (1)	-0.01 (0)	0.12 (2)	0.19 (3)	0.07 (1)	0.62 (7)	0.80 (10)	0.45 (4)	0.66 (6)	0.92 (9)	0.41 (3)
Armenia	-Diabetes mellitus	0.05 (1)	0.11 (1)	0 (0)	0.13 (2)	0.19 (3)	0.07 (1)	0.61 (7)	0.80 (10)	0.44 (4)	0.66 (6)	0.93 (9)	0.41 (3)
Armenia	-Chronic kidney disease due to diabetes	-0.01 (0)	0 (0)	-0.01 (0)	0 (0)	0 (0)	0 (0)	0 (0)	0 (0)	0.01 (0)	-0.01 (0)	-0.01 (0)	0 (0)
Armenia	Tobacco-related noncommunicable diseases	0.08 (1)	-0.24 (-3)	0.49 (4)	0.18 (2)	-0.27 (-5)	0.72 (8)	0.47 (5)	-0.05 (-1)	1.06 (10)	0.55 (5)	-0.04 (0)	1.23 (10)
Armenia	-Chronic obstructive pulmonary disease	-0.02 (0)	-0.08 (-1)	0.06 (1)	-0.01 (0)	-0.09 (-2)	0.10 (1)	0.23 (2)	0.13 (2)	0.35 (3)	0.38 (3)	0.15 (1)	0.64 (5)
Armenia	-Larynx cancer	0.02 (0)	0 (0)	0.05 (0)	0.02 (0)	0 (0)	0.05 (1)	0.05 (0)	0.01 (0)	0.08 (1)	0.04 (0)	0 (0)	0.08 (1)
Armenia	-Mouth & oropharynx cancers	-0.03 (0)	-0.02 (0)	-0.03 (0)	-0.02 (0)	-0.02 (0)	-0.02 (0)	-0.02 (0)	-0.01 (0)	-0.02 (0)	-0.02 (0)	-0.01 (0)	-0.02 (0)
Armenia	-Stomach cancer	0.14 (1)	0.11 (1)	0.17 (1)	0.18 (2)	0.13 (2)	0.23 (3)	0.21 (2)	0.15 (2)	0.28 (2)	0.17 (1)	0.12 (1)	0.22 (2)
Armenia	-Trachea, bronchus, lung cancers	0.10 (1)	-0.15 (-2)	0.41 (4)	0.18 (3)	-0.16 (-3)	0.59 (7)	0.21 (2)	-0.19 (-2)	0.65 (6)	0.16 (1)	-0.18 (-2)	0.52 (4)
Armenia	Hemorrhagic stroke	0.13 (1)	0.08 (1)	0.18 (2)	0.10 (1)	0.06 (1)	0.14 (2)	0.41 (4)	0.44 (6)	0.37 (3)	0.74 (6)	0.85 (8)	0.63 (5)
Armenia	Road injury	0.25 (3)	0.09 (1)	0.43 (4)	0.27 (4)	0.08 (1)	0.46 (5)	0.31 (3)	0.13 (2)	0.51 (5)	0.23 (2)	0.10 (1)	0.38 (3)
Armenia	Suicide	-0.17 (-2)	-0.10 (-1)	-0.22 (-2)	-0.18 (-3)	-0.12 (-2)	-0.23 (-3)	-0.07 (-1)	-0.05 (-1)	-0.07 (-1)	-0.13 (-1)	-0.07 (-1)	-0.16 (-1)
Armenia	Infection-related noncommunicable diseases	0.27 (3)	0.23 (3)	0.30 (3)	0.34 (5)	0.30 (5)	0.38 (4)	0.56 (6)	0.58 (7)	0.54 (5)	0.43 (4)	0.48 (5)	0.40 (3)
Armenia	-Cervix uteri cancer	0.03 (0)	0.05 (1)	0 (0)	0.03 (0)	0.06 (1)	0 (0)	0.11 (1)	0.21 (3)	0 (0)	0.10 (1)	0.19 (2)	0 (0)
Armenia	-Cirrhosis due to hepatitis B	0.02 (0)	0.01 (0)	0.04 (0)	0.02 (0)	0.01 (0)	0.04 (0)	0.05 (1)	0.03 (0)	0.07 (1)	0.03 (0)	0.02 (0)	0.05 (0)
Armenia	-Cirrhosis due to hepatitis C	0.02 (0)	0.01 (0)	0.04 (0)	0.02 (0)	0.01 (0)	0.04 (0)	0.06 (1)	0.04 (1)	0.08 (1)	0.03 (0)	0.02 (0)	0.04 (0)
Armenia	-Liver cancer secondary to hepatitis B	0.03 (0)	0.02 (0)	0.05 (0)	0.04 (1)	0.03 (1)	0.06 (1)	0.03 (0)	0.02 (0)	0.05 (0)	0.03 (0)	0.03 (0)	0.04 (0)
Armenia	-Liver cancer secondary to hepatitis C	0.03 (0)	0.04 (0)	0.02 (0)	0.04 (1)	0.06 (1)	0.02 (0)	0.02 (0)	0.04 (0)	0.01 (0)	0.02 (0)	0.03 (0)	0 (0)
Armenia	-Rheumatic heart disease	-0.01 (0)	-0.01 (0)	-0.01 (0)	0 (0)	0 (0)	0 (0)	0.07 (1)	0.09 (1)	0.05 (0)	0.06 (1)	0.08 (1)	0.05 (0)
Armenia	Total contribution of I-8	0.58 (6)	0.52 (6)	0.66 (6)	0.91 (13)	0.86 (15)	0.96 (11)	0.80 (9)	0.60 (8)	0.98 (9)	1.51 (13)	1.26 (12)	1.72 (14)
Armenia	Childhood-cluster diseases	0 (0)	0 (0)	0 (0)	0 (0)	0 (0)	0 (0)	0 (0)	0 (0)	0 (0)	0.01 (0)	0.01 (0)	0.02 (0)
Armenia	Diarrheal diseases	0 (0)	0.01 (0)	0 (0)	0 (0)	0 (0)	0.01 (0)	0.03 (0)	0.02 (0)	0.04 (0)	0.16 (1)	0.14 (1)	0.18 (1)
Armenia	HIV/AIDS	0.06 (1)	0 (0)	0.13 (1)	0.05 (1)	0 (0)	0.10 (1)	0.01 (0)	0 (0)	0.02 (0)	-0.01 (0)	0 (0)	-0.01 (0)
Armenia	Lower respiratory infections	0.32 (3)	0.33 (4)	0.32 (3)	0.62 (9)	0.66 (12)	0.58 (6)	0.22 (2)	0.17 (2)	0.27 (2)	0.34 (3)	0.29 (3)	0.39 (3)
Armenia	Malaria	0 (0)	0 (0)	0 (0)	0 (0)	0 (0)	0 (0)	0 (0)	0 (0)	0 (0)	0 (0)	0 (0)	0 (0)
Armenia	Maternal conditions	0.01 (0)	0.03 (0)	0 (0)	0.01 (0)	0.02 (0)	0 (0)	0.01 (0)	0.02 (0)	0 (0)	0.01 (0)	0.03 (0)	0 (0)
Armenia	Neonatal conditions	0.16 (2)	0.14 (2)	0.17 (1)	0.20 (3)	0.18 (3)	0.22 (2)	0.40 (4)	0.35 (5)	0.43 (4)	0.83 (7)	0.75 (7)	0.89 (7)
Armenia	Tuberculosis	0.03 (0)	0.01 (0)	0.05 (0)	0.03 (0)	0 (0)	0.05 (1)	0.13 (1)	0.04 (0)	0.22 (2)	0.15 (1)	0.04 (0)	0.25 (2)
Armenia	Total contribution of other causes	4.19 (43)	3.63 (42)	4.83 (43)	0.77 (11)	0.26 (5)	1.50 (17)	1.75 (19)	1.20 (15)	2.45 (22)	1.24 (11)	0.89 (8)	1.77 (14)
Armenia	Cardiovascular diseases excluding NCD-7	0.69 (7)	0.73 (9)	0.67 (6)	0.54 (8)	0.54 (9)	0.57 (6)	0.59 (6)	0.66 (8)	0.54 (5)	0.54 (5)	0.63 (6)	0.46 (4)
Armenia	Congenital anomalies	0.14 (1)	0.13 (1)	0.14 (1)	0.19 (3)	0.17 (3)	0.21 (2)	0.40 (4)	0.35 (4)	0.45 (4)	0.32 (3)	0.29 (3)	0.34 (3)
Armenia	COVID-19	3.30 (34)	3.22 (38)	3.30 (29)	0 (0)	0 (0)	0 (0)	0 (0)	0 (0)	0 (0)	0 (0)	0 (0)	0 (0)
Armenia	COVID-19 pandemic-related	0 (0)	0 (0)	0 (0)	0 (0)	0 (0)	0 (0)	0 (0)	0 (0)	0 (0)	0 (0)	0 (0)	0 (0)
Armenia	Digestive diseases excluding NCD-7	0.23 (2)	0.19 (2)	0.30 (3)	0.28 (4)	0.19 (3)	0.40 (4)	0.51 (5)	0.44 (6)	0.60 (5)	0.19 (2)	0.10 (1)	0.29 (2)
Armenia	Endocrine, blood, immune disorders	-0.05 (-1)	-0.06 (-1)	-0.04 (0)	-0.06 (-1)	-0.08 (-1)	-0.04 (0)	-0.04 (0)	-0.04 (-1)	-0.04 (0)	-0.02 (0)	-0.02 (0)	-0.02 (0)
Armenia	Genitourinary diseases excluding NCD-7	0.01 (0)	-0.02 (0)	0.04 (0)	0.04 (1)	0 (0)	0.08 (1)	0.33 (4)	0.25 (3)	0.42 (4)	0.16 (1)	0.10 (1)	0.24 (2)
Armenia	Infectious & parasitic diseases excluding I-8	-0.01 (0)	-0.03 (0)	0.02 (0)	-0.01 (0)	-0.04 (-1)	0.04 (0)	0 (0)	-0.02 (0)	0.02 (0)	0 (0)	0 (0)	0.02 (0)
Armenia	Violence	0.10 (1)	0.03 (0)	0.17 (2)	0.09 (1)	0.02 (0)	0.16 (2)	0.09 (1)	0.02 (0)	0.17 (2)	0.11 (1)	0.04 (0)	0.18 (1)
Armenia	Cancers excluding NCD-7	0.14 (1)	0.09 (1)	0.21 (2)	0.24 (3)	0.28 (5)	0.29 (3)	0.42 (4)	0.37 (5)	0.51 (5)	0.16 (1)	0.32 (3)	0.08 (1)
Armenia	Mental & substance use disorders	-0.14 (-1)	-0.07 (-1)	-0.19 (-2)	-0.14 (-2)	-0.08 (-1)	-0.19 (-2)	-0.15 (-2)	-0.08 (-1)	-0.20 (-2)	-0.13 (-1)	-0.06 (-1)	-0.17 (-1)
Armenia	Musculoskeletal diseases	-0.03 (0)	-0.04 (-1)	-0.01 (0)	-0.03 (0)	-0.04 (-1)	-0.02 (0)	-0.01 (0)	0 (0)	-0.01 (0)	-0.01 (0)	-0.01 (0)	-0.01 (0)
Armenia	Neurological conditions	-0.40 (-4)	-0.51 (-6)	-0.28 (-2)	-0.59 (-8)	-0.73 (-13)	-0.42 (-5)	-0.55 (-6)	-0.70 (-9)	-0.39 (-3)	-0.44 (-4)	-0.55 (-5)	-0.30 (-2)
Armenia	Nutritional deficiencies	-0.01 (0)	-0.02 (0)	-0.01 (0)	-0.01 (0)	-0.02 (0)	-0.01 (0)	0 (0)	0 (0)	0.01 (0)	0.03 (0)	0.02 (0)	0.04 (0)
Armenia	Other neoplasms	-0.03 (0)	-0.03 (0)	-0.02 (0)	-0.05 (-1)	-0.05 (-1)	-0.04 (0)	-0.06 (-1)	-0.06 (-1)	-0.06 (-1)	-0.05 (0)	-0.05 (0)	-0.06 (0)
Armenia	Respiratory diseases excluding NCD-7	-0.04 (0)	-0.04 (-1)	-0.02 (0)	0 (0)	0.01 (0)	0.01 (0)	-0.02 (0)	-0.04 (0)	0.01 (0)	0 (0)	-0.04 (0)	0.05 (0)
Armenia	Respiratory infections excluding I-8	0 (0)	0 (0)	0 (0)	0 (0)	0.01 (0)	0 (0)	0.02 (0)	0.03 (0)	0.01 (0)	0.03 (0)	0.04 (0)	0.02 (0)
Armenia	Skin diseases	0.01 (0)	0.02 (0)	0.01 (0)	0 (0)	0 (0)	0 (0)	-0.01 (0)	-0.01 (0)	0 (0)	-0.01 (0)	-0.01 (0)	-0.01 (0)
Armenia	Sudden infant death syndrome	-0.01 (0)	-0.01 (0)	-0.01 (0)	0 (0)	0 (0)	0 (0)	-0.01 (0)	-0.01 (0)	-0.01 (0)	0 (0)	0 (0)	0 (0)
Armenia	Unintentional injuries excluding NCD-7	0.28 (3)	0.05 (1)	0.54 (5)	0.27 (4)	0.08 (1)	0.48 (5)	0.22 (2)	0.04 (1)	0.42 (4)	0.36 (3)	0.10 (1)	0.61 (5)
American Samoa	Total life expectancy gap	9.57	8.81	9.93	9.53	8.82	9.85	9.71	9.35	9.72	10.85	10.20	11.05
American Samoa	Total contribution of NCD-7	7.64 (80)	7.22 (82)	7.78 (78)	7.57 (79)	7.19 (82)	7.69 (78)	7.59 (78)	7.40 (79)	7.54 (78)	8.25 (76)	7.77 (76)	8.38 (76)
American Samoa	Atherosclerotic cardiovascular diseases	2.47 (26)	2.20 (25)	2.68 (27)	2.47 (26)	2.21 (25)	2.67 (27)	2.39 (25)	2.29 (24)	2.41 (25)	2.56 (24)	2.33 (23)	2.63 (24)
American Samoa	-Ischemic heart disease	2.16 (23)	1.82 (21)	2.47 (25)	2.16 (23)	1.82 (21)	2.46 (25)	2.04 (21)	1.84 (20)	2.17 (22)	2.08 (19)	1.75 (17)	2.26 (20)
American Samoa	-Ischemic stroke	0.31 (3)	0.38 (4)	0.21 (2)	0.31 (3)	0.39 (4)	0.21 (2)	0.35 (4)	0.45 (5)	0.24 (2)	0.48 (4)	0.59 (6)	0.37 (3)
American Samoa	Diabetes	3.00 (31)	3.13 (35)	2.70 (27)	2.94 (31)	3.08 (35)	2.65 (27)	2.91 (30)	3.01 (32)	2.71 (28)	2.69 (25)	2.81 (28)	2.48 (22)
American Samoa	-Diabetes mellitus	1.90 (20)	2.02 (23)	1.66 (17)	1.86 (19)	1.98 (22)	1.62 (16)	2.03 (21)	2.12 (23)	1.87 (19)	1.95 (18)	2.02 (20)	1.81 (16)
American Samoa	-Chronic kidney disease due to diabetes	1.10 (11)	1.11 (13)	1.04 (11)	1.09 (11)	1.09 (12)	1.03 (10)	0.88 (9)	0.90 (10)	0.84 (9)	0.74 (7)	0.79 (8)	0.67 (6)
American Samoa	Tobacco-related noncommunicable diseases	0.37 (4)	0.27 (3)	0.51 (5)	0.38 (4)	0.27 (3)	0.51 (5)	0.51 (5)	0.36 (4)	0.68 (7)	0.77 (7)	0.51 (5)	1.01 (9)
American Samoa	-Chronic obstructive pulmonary disease	0.43 (5)	0.36 (4)	0.51 (5)	0.44 (5)	0.36 (4)	0.51 (5)	0.53 (6)	0.43 (5)	0.63 (7)	0.76 (7)	0.61 (6)	0.91 (8)
American Samoa	-Larynx cancer	-0.01 (0)	-0.01 (0)	-0.01 (0)	-0.01 (0)	-0.01 (0)	-0.01 (0)	-0.01 (0)	0 (0)	-0.01 (0)	0 (0)	0 (0)	0 (0)
American Samoa	-Mouth & oropharynx cancers	-0.02 (0)	0 (0)	-0.03 (0)	-0.02 (0)	0 (0)	-0.03 (0)	-0.02 (0)	0 (0)	-0.03 (0)	-0.02 (0)	-0.01 (0)	-0.04 (0)
American Samoa	-Stomach cancer	0.22 (2)	0.18 (2)	0.26 (3)	0.22 (2)	0.18 (2)	0.26 (3)	0.23 (2)	0.19 (2)	0.26 (3)	0.25 (2)	0.17 (2)	0.31 (3)
American Samoa	-Trachea, bronchus, lung cancers	-0.03 (0)	-0.08 (-1)	0.04 (0)	-0.03 (0)	-0.08 (-1)	0.04 (0)	0 (0)	-0.07 (-1)	0.09 (1)	0.03 (0)	-0.08 (-1)	0.14 (1)
American Samoa	Hemorrhagic stroke	1.16 (12)	1.06 (12)	1.21 (12)	1.16 (12)	1.07 (12)	1.20 (12)	1.20 (12)	1.17 (13)	1.18 (12)	1.48 (14)	1.44 (14)	1.47 (13)
American Samoa	Road injury	0.10 (1)	0.06 (1)	0.13 (1)	0.10 (1)	0.06 (1)	0.13 (1)	0.09 (1)	0.06 (1)	0.11 (1)	0.16 (2)	0.10 (1)	0.21 (2)
American Samoa	Suicide	-0.02 (0)	-0.03 (0)	0 (0)	-0.02 (0)	-0.03 (0)	-0.01 (0)	-0.06 (-1)	-0.03 (0)	-0.08 (-1)	-0.04 (0)	-0.02 (0)	-0.07 (-1)
American Samoa	Infection-related noncommunicable diseases	0.55 (6)	0.53 (6)	0.54 (5)	0.55 (6)	0.53 (6)	0.54 (5)	0.54 (6)	0.54 (6)	0.53 (5)	0.62 (6)	0.59 (6)	0.64 (6)
American Samoa	-Cervix uteri cancer	0.09 (1)	0.15 (2)	0 (0)	0.08 (1)	0.15 (2)	0 (0)	0.07 (1)	0.15 (2)	0 (0)	0.08 (1)	0.16 (2)	0 (0)
American Samoa	-Cirrhosis due to hepatitis B	0.13 (1)	0.07 (1)	0.18 (2)	0.13 (1)	0.07 (1)	0.17 (2)	0.12 (1)	0.08 (1)	0.16 (2)	0.15 (1)	0.08 (1)	0.20 (2)
American Samoa	-Cirrhosis due to hepatitis C	-0.01 (0)	-0.01 (0)	-0.01 (0)	-0.01 (0)	-0.01 (0)	-0.01 (0)	-0.01 (0)	-0.01 (0)	-0.01 (0)	-0.01 (0)	0 (0)	-0.01 (0)
American Samoa	-Liver cancer secondary to hepatitis B	0.06 (1)	0.04 (1)	0.08 (1)	0.06 (1)	0.04 (0)	0.08 (1)	0.06 (1)	0.04 (0)	0.07 (1)	0.05 (0)	0.04 (0)	0.06 (1)
American Samoa	-Liver cancer secondary to hepatitis C	-0.03 (0)	-0.02 (0)	-0.03 (0)	-0.03 (0)	-0.02 (0)	-0.03 (0)	-0.02 (0)	-0.02 (0)	-0.03 (0)	-0.02 (0)	-0.02 (0)	-0.03 (0)
American Samoa	-Rheumatic heart disease	0.09 (1)	0.11 (1)	0.07 (1)	0.09 (1)	0.11 (1)	0.07 (1)	0.10 (1)	0.12 (1)	0.08 (1)	0.13 (1)	0.16 (2)	0.10 (1)
American Samoa	Total contribution of I-8	1.06 (11)	1.16 (13)	0.92 (9)	1.06 (11)	1.17 (13)	0.92 (9)	1.08 (11)	1.20 (13)	0.96 (10)	1.40 (13)	1.44 (14)	1.35 (12)
American Samoa	Childhood-cluster diseases	0.06 (1)	0.06 (1)	0.06 (1)	0.03 (0)	0.03 (0)	0.03 (0)	0.04 (0)	0.03 (0)	0.04 (0)	0.04 (0)	0.04 (0)	0.04 (0)
American Samoa	Diarrheal diseases	0.24 (3)	0.27 (3)	0.21 (2)	0.25 (3)	0.27 (3)	0.21 (2)	0.23 (2)	0.26 (3)	0.20 (2)	0.25 (2)	0.28 (3)	0.22 (2)
American Samoa	HIV/AIDS	0.05 (0)	0.05 (1)	0.04 (0)	0.05 (1)	0.05 (1)	0.05 (0)	0.05 (1)	0.06 (1)	0.05 (1)	0.07 (1)	0.06 (1)	0.07 (1)
American Samoa	Lower respiratory infections	0.45 (5)	0.49 (6)	0.39 (4)	0.46 (5)	0.51 (6)	0.40 (4)	0.48 (5)	0.55 (6)	0.40 (4)	0.62 (6)	0.69 (7)	0.54 (5)
American Samoa	Malaria	0 (0)	0 (0)	0 (0)	0 (0)	0 (0)	0 (0)	0 (0)	0 (0)	0 (0)	0 (0)	0 (0)	0 (0)
American Samoa	Maternal conditions	0.05 (1)	0.10 (1)	0 (0)	0.05 (1)	0.11 (1)	0 (0)	0.05 (0)	0.11 (1)	0 (0)	0.04 (0)	0.11 (1)	0 (0)
American Samoa	Neonatal conditions	0.17 (2)	0.16 (2)	0.17 (2)	0.18 (2)	0.17 (2)	0.19 (2)	0.18 (2)	0.16 (2)	0.21 (2)	0.29 (3)	0.20 (2)	0.38 (3)
American Samoa	Tuberculosis	0.04 (0)	0.03 (0)	0.05 (1)	0.04 (0)	0.03 (0)	0.05 (1)	0.05 (0)	0.04 (0)	0.06 (1)	0.08 (1)	0.05 (1)	0.10 (1)
American Samoa	Total contribution of other causes	0.88 (9)	0.44 (5)	1.23 (12)	0.90 (9)	0.46 (5)	1.23 (13)	1.04 (11)	0.75 (8)	1.23 (13)	1.21 (11)	0.99 (10)	1.32 (12)
American Samoa	Cardiovascular diseases excluding NCD-7	0.12 (1)	0.07 (1)	0.16 (2)	0.13 (1)	0.08 (1)	0.17 (2)	0.18 (2)	0.14 (2)	0.22 (2)	0.20 (2)	0.23 (2)	0.15 (1)
American Samoa	Congenital anomalies	0 (0)	0.02 (0)	-0.02 (0)	0.01 (0)	0.03 (0)	-0.01 (0)	0.01 (0)	0.04 (0)	-0.01 (0)	0.02 (0)	0.04 (0)	0 (0)
American Samoa	COVID-19	0 (0)	0 (0)	0 (0)	0 (0)	0 (0)	0 (0)	0 (0)	0 (0)	0 (0)	0 (0)	0 (0)	0 (0)
American Samoa	COVID-19 pandemic-related	0 (0)	0 (0)	0 (0)	0 (0)	0 (0)	0 (0)	0 (0)	0 (0)	0 (0)	0 (0)	0 (0)	0 (0)
American Samoa	Digestive diseases excluding NCD-7	0.01 (0)	-0.03 (0)	0.05 (0)	0.01 (0)	-0.03 (0)	0.05 (0)	0.04 (0)	0.02 (0)	0.05 (1)	0.08 (1)	0.03 (0)	0.12 (1)
American Samoa	Endocrine, blood, immune disorders	0.26 (3)	0.26 (3)	0.25 (3)	0.26 (3)	0.25 (3)	0.25 (3)	0.28 (3)	0.31 (3)	0.24 (2)	0.27 (3)	0.32 (3)	0.22 (2)
American Samoa	Genitourinary diseases excluding NCD-7	0.16 (2)	0.17 (2)	0.13 (1)	0.16 (2)	0.17 (2)	0.14 (1)	0.13 (1)	0.15 (2)	0.11 (1)	0.13 (1)	0.16 (2)	0.10 (1)
American Samoa	Infectious & parasitic diseases excluding I-8	0.07 (1)	0.03 (0)	0.10 (1)	0.06 (1)	0.02 (0)	0.10 (1)	0.06 (1)	0.02 (0)	0.09 (1)	0.07 (1)	0.04 (0)	0.10 (1)
American Samoa	Violence	0.10 (1)	0.01 (0)	0.19 (2)	0.10 (1)	0.01 (0)	0.18 (2)	0.09 (1)	0.01 (0)	0.15 (2)	0.13 (1)	0.03 (0)	0.21 (2)
American Samoa	Cancers excluding NCD-7	-0.07 (-1)	-0.05 (-1)	-0.13 (-1)	-0.08 (-1)	-0.07 (-1)	-0.13 (-1)	-0.11 (-1)	-0.09 (-1)	-0.12 (-1)	-0.24 (-2)	-0.17 (-2)	-0.29 (-3)
American Samoa	Mental & substance use disorders	-0.12 (-1)	-0.08 (-1)	-0.15 (-2)	-0.12 (-1)	-0.08 (-1)	-0.15 (-2)	-0.13 (-1)	-0.08 (-1)	-0.17 (-2)	-0.12 (-1)	-0.08 (-1)	-0.16 (-1)
American Samoa	Musculoskeletal diseases	-0.03 (0)	-0.03 (0)	-0.03 (0)	-0.03 (0)	-0.03 (0)	-0.03 (0)	-0.02 (0)	-0.02 (0)	-0.02 (0)	-0.02 (0)	-0.02 (0)	-0.03 (0)
American Samoa	Neurological conditions	-0.24 (-2)	-0.26 (-3)	-0.22 (-2)	-0.23 (-2)	-0.25 (-3)	-0.22 (-2)	-0.18 (-2)	-0.19 (-2)	-0.19 (-2)	-0.18 (-2)	-0.17 (-2)	-0.20 (-2)
American Samoa	Nutritional deficiencies	0.10 (1)	0.15 (2)	0.05 (0)	0.11 (1)	0.16 (2)	0.05 (0)	0.09 (1)	0.12 (1)	0.06 (1)	0.13 (1)	0.16 (2)	0.10 (1)
American Samoa	Other neoplasms	-0.07 (-1)	-0.07 (-1)	-0.07 (-1)	-0.07 (-1)	-0.07 (-1)	-0.07 (-1)	-0.07 (-1)	-0.06 (-1)	-0.07 (-1)	-0.06 (-1)	-0.06 (-1)	-0.06 (-1)
American Samoa	Respiratory diseases excluding NCD-7	0.11 (1)	0.14 (2)	0.06 (1)	0.11 (1)	0.14 (2)	0.06 (1)	0.17 (2)	0.22 (2)	0.11 (1)	0.26 (2)	0.31 (3)	0.20 (2)
American Samoa	Respiratory infections excluding I-8	0 (0)	0 (0)	0 (0)	0 (0)	0 (0)	0 (0)	0 (0)	0 (0)	0 (0)	0 (0)	0 (0)	0 (0)
American Samoa	Skin diseases	0.16 (2)	0.04 (0)	0.28 (3)	0.16 (2)	0.03 (0)	0.29 (3)	0.13 (1)	0.03 (0)	0.22 (2)	0.11 (1)	0.03 (0)	0.17 (1)
American Samoa	Sudden infant death syndrome	0 (0)	0 (0)	0 (0)	0 (0)	0 (0)	0 (0)	0 (0)	0 (0)	0 (0)	0 (0)	0 (0)	0.01 (0)
American Samoa	Unintentional injuries excluding NCD-7	0.32 (3)	0.07 (1)	0.57 (6)	0.32 (3)	0.08 (1)	0.56 (6)	0.35 (4)	0.11 (1)	0.56 (6)	0.44 (4)	0.13 (1)	0.69 (6)
Antigua & Barbuda	Total life expectancy gap	5.03	4.69	5.64	5.06	4.60	5.79	5.55	4.62	6.64	7.44	6.21	8.68
Antigua & Barbuda	Total contribution of NCD-7	0.57 (11)	1.30 (28)	-0.09 (-2)	2.96 (59)	3.52 (76)	2.50 (43)	1.87 (34)	2.26 (49)	1.65 (25)	3.57 (48)	3.96 (64)	3.09 (36)
Antigua & Barbuda	Atherosclerotic cardiovascular diseases	0.27 (5)	0.64 (14)	-0.10 (-2)	1.83 (36)	2.02 (44)	1.69 (29)	1.12 (20)	1.57 (34)	0.75 (11)	1.61 (22)	1.80 (29)	1.39 (16)
Antigua & Barbuda	-Ischemic heart disease	0.17 (3)	0.57 (12)	-0.24 (-4)	1.53 (30)	1.67 (36)	1.46 (25)	0.89 (16)	1.30 (28)	0.60 (9)	1.08 (14)	1.08 (17)	1.09 (13)
Antigua & Barbuda	-Ischemic stroke	0.11 (2)	0.07 (2)	0.14 (3)	0.30 (6)	0.35 (8)	0.23 (4)	0.22 (4)	0.28 (6)	0.15 (2)	0.54 (7)	0.72 (12)	0.30 (3)
Antigua & Barbuda	Diabetes	0.86 (17)	1.25 (27)	0.42 (7)	1.48 (29)	1.70 (37)	1.20 (21)	1.06 (19)	1.07 (23)	1.02 (15)	1.46 (20)	1.74 (28)	1.11 (13)
Antigua & Barbuda	-Diabetes mellitus	0.60 (12)	0.92 (20)	0.24 (4)	1.02 (20)	1.23 (27)	0.75 (13)	0.80 (14)	0.85 (18)	0.73 (11)	1.16 (16)	1.46 (24)	0.79 (9)
Antigua & Barbuda	-Chronic kidney disease due to diabetes	0.27 (5)	0.34 (7)	0.18 (3)	0.47 (9)	0.47 (10)	0.46 (8)	0.26 (5)	0.22 (5)	0.29 (4)	0.30 (4)	0.27 (4)	0.31 (4)
Antigua & Barbuda	Tobacco-related noncommunicable diseases	-0.70 (-14)	-0.68 (-14)	-0.61 (-11)	-0.72 (-14)	-0.56 (-12)	-0.76 (-13)	-0.58 (-10)	-0.64 (-14)	-0.42 (-6)	-0.50 (-7)	-0.48 (-8)	-0.42 (-5)
Antigua & Barbuda	-Chronic obstructive pulmonary disease	-0.20 (-4)	-0.24 (-5)	-0.13 (-2)	-0.23 (-5)	-0.24 (-5)	-0.18 (-3)	-0.19 (-3)	-0.27 (-6)	-0.08 (-1)	-0.11 (-1)	-0.15 (-2)	-0.05 (-1)
Antigua & Barbuda	-Larynx cancer	0 (0)	0.02 (0)	-0.01 (0)	-0.02 (0)	-0.01 (0)	-0.02 (0)	-0.02 (0)	-0.01 (0)	-0.03 (0)	0.02 (0)	-0.01 (0)	0.05 (1)
Antigua & Barbuda	-Mouth & oropharynx cancers	0.01 (0)	-0.04 (-1)	0.08 (1)	-0.02 (0)	0.03 (1)	-0.07 (-1)	-0.01 (0)	-0.04 (-1)	0.03 (0)	0 (0)	-0.01 (0)	0.02 (0)
Antigua & Barbuda	-Stomach cancer	-0.04 (-1)	0.01 (0)	-0.08 (-1)	0.06 (1)	0.08 (2)	0.03 (0)	0.05 (1)	0.05 (1)	0.08 (1)	0.08 (1)	0.06 (1)	0.10 (1)
Antigua & Barbuda	-Trachea, bronchus, lung cancers	-0.51 (-10)	-0.42 (-9)	-0.55 (-10)	-0.45 (-9)	-0.34 (-7)	-0.50 (-9)	-0.35 (-6)	-0.32 (-7)	-0.33 (-5)	-0.41 (-5)	-0.32 (-5)	-0.44 (-5)
Antigua & Barbuda	Hemorrhagic stroke	0.15 (3)	0 (0)	0.30 (5)	0.44 (9)	0.35 (8)	0.56 (10)	0.42 (7)	0.32 (7)	0.49 (7)	0.76 (10)	0.71 (11)	0.76 (9)
Antigua & Barbuda	Road injury	0.15 (3)	-0.01 (0)	0.33 (6)	0.08 (2)	-0.03 (-1)	0.17 (3)	0.02 (0)	-0.05 (-1)	0.10 (2)	0.21 (3)	0.04 (1)	0.38 (4)
Antigua & Barbuda	Suicide	-0.20 (-4)	-0.11 (-2)	-0.27 (-5)	-0.25 (-5)	-0.13 (-3)	-0.33 (-6)	-0.24 (-4)	-0.14 (-3)	-0.33 (-5)	-0.18 (-2)	-0.13 (-2)	-0.21 (-2)
Antigua & Barbuda	Infection-related noncommunicable diseases	0.03 (1)	0.20 (4)	-0.15 (-3)	0.10 (2)	0.18 (4)	-0.02 (0)	0.08 (1)	0.12 (3)	0.04 (1)	0.20 (3)	0.28 (5)	0.09 (1)
Antigua & Barbuda	-Cervix uteri cancer	0.10 (2)	0.17 (4)	0 (0)	0.10 (2)	0.15 (3)	0 (0)	0.09 (2)	0.16 (4)	0 (0)	0.12 (2)	0.21 (3)	0 (0)
Antigua & Barbuda	-Cirrhosis due to hepatitis B	-0.01 (0)	0 (0)	-0.01 (0)	-0.01 (0)	0 (0)	0 (0)	0 (0)	-0.01 (0)	0 (0)	0 (0)	0 (0)	0 (0)
Antigua & Barbuda	-Cirrhosis due to hepatitis C	-0.01 (0)	-0.01 (0)	-0.02 (0)	-0.01 (0)	-0.01 (0)	-0.01 (0)	-0.01 (0)	-0.02 (0)	0 (0)	0.02 (0)	0.02 (0)	0.02 (0)
Antigua & Barbuda	-Liver cancer secondary to hepatitis B	0.01 (0)	0.03 (1)	-0.02 (0)	0 (0)	0 (0)	0 (0)	-0.01 (0)	-0.01 (0)	-0.01 (0)	0 (0)	-0.01 (0)	0 (0)
Antigua & Barbuda	-Liver cancer secondary to hepatitis C	0.01 (0)	0.03 (1)	-0.03 (0)	-0.01 (0)	0 (0)	-0.02 (0)	-0.02 (0)	-0.02 (0)	-0.01 (0)	0 (0)	0.01 (0)	-0.01 (0)
Antigua & Barbuda	-Rheumatic heart disease	-0.02 (0)	-0.03 (-1)	0 (0)	-0.03 (-1)	-0.04 (-1)	-0.02 (0)	-0.03 (0)	-0.03 (-1)	-0.02 (0)	-0.01 (0)	-0.01 (0)	-0.02 (0)
Antigua & Barbuda	Total contribution of I-8	0.26 (5)	0.40 (9)	0.12 (2)	0.57 (11)	0.62 (13)	0.52 (9)	0.82 (15)	0.75 (16)	0.89 (13)	1.12 (15)	1.03 (17)	1.19 (14)
Antigua & Barbuda	Childhood-cluster diseases	0 (0)	0 (0)	0 (0)	0 (0)	0 (0)	0 (0)	0 (0)	0 (0)	0 (0)	0.01 (0)	0 (0)	0.02 (0)
Antigua & Barbuda	Diarrheal diseases	-0.03 (-1)	-0.03 (-1)	-0.02 (0)	-0.01 (0)	0 (0)	-0.02 (0)	0.02 (0)	0.01 (0)	0.03 (0)	-0.02 (0)	-0.03 (0)	-0.02 (0)
Antigua & Barbuda	HIV/AIDS	0.10 (2)	0.14 (3)	0.07 (1)	0.13 (3)	0.14 (3)	0.11 (2)	0.22 (4)	0.10 (2)	0.32 (5)	0.39 (5)	0.21 (3)	0.57 (7)
Antigua & Barbuda	Lower respiratory infections	0.04 (1)	0.13 (3)	-0.06 (-1)	0.28 (6)	0.33 (7)	0.24 (4)	0.28 (5)	0.33 (7)	0.23 (3)	0.26 (4)	0.38 (6)	0.14 (2)
Antigua & Barbuda	Malaria	0 (0)	0 (0)	0 (0)	0 (0)	0 (0)	0 (0)	0 (0)	0 (0)	0 (0)	0 (0)	0 (0)	0 (0)
Antigua & Barbuda	Maternal conditions	0.01 (0)	0.03 (1)	0 (0)	0.01 (0)	0.03 (1)	0 (0)	0.01 (0)	0.03 (1)	0 (0)	0.02 (0)	0.04 (1)	0 (0)
Antigua & Barbuda	Neonatal conditions	0.12 (2)	0.11 (2)	0.13 (2)	0.15 (3)	0.13 (3)	0.16 (3)	0.27 (5)	0.25 (5)	0.29 (4)	0.46 (6)	0.42 (7)	0.49 (6)
Antigua & Barbuda	Tuberculosis	0.01 (0)	0.03 (1)	0 (0)	0.01 (0)	0 (0)	0.03 (0)	0.03 (1)	0.03 (1)	0.03 (0)	0.01 (0)	0.02 (0)	-0.01 (0)
Antigua & Barbuda	Total contribution of other causes	4.20 (83)	2.99 (64)	5.61 (99)	1.52 (30)	0.46 (10)	2.77 (48)	2.86 (51)	1.62 (35)	4.10 (62)	2.75 (37)	1.23 (20)	4.40 (51)
Antigua & Barbuda	Cardiovascular diseases excluding NCD-7	0.08 (2)	0.10 (2)	0.08 (1)	0.21 (4)	0.18 (4)	0.34 (6)	0.65 (12)	0.39 (8)	0.93 (14)	1.00 (13)	0.85 (14)	1.10 (13)
Antigua & Barbuda	Congenital anomalies	0.13 (3)	0.13 (3)	0.14 (3)	0.19 (4)	0.23 (5)	0.16 (3)	0.07 (1)	0.07 (1)	0.08 (1)	0.14 (2)	0.13 (2)	0.16 (2)
Antigua & Barbuda	COVID-19	2.75 (55)	2.13 (45)	3.39 (60)	0 (0)	0 (0)	0 (0)	0 (0)	0 (0)	0 (0)	0 (0)	0 (0)	0 (0)
Antigua & Barbuda	COVID-19 pandemic-related	0 (0)	0 (0)	0 (0)	0 (0)	0 (0)	0 (0)	0 (0)	0 (0)	0 (0)	0 (0)	0 (0)	0 (0)
Antigua & Barbuda	Digestive diseases excluding NCD-7	-0.04 (-1)	-0.13 (-3)	0.08 (1)	0.10 (2)	0.04 (1)	0.19 (3)	0 (0)	-0.01 (0)	0.02 (0)	0.36 (5)	0.11 (2)	0.63 (7)
Antigua & Barbuda	Endocrine, blood, immune disorders	0.13 (3)	0.09 (2)	0.19 (3)	0.32 (6)	0.20 (4)	0.45 (8)	0.38 (7)	0.37 (8)	0.34 (5)	0.25 (3)	0.32 (5)	0.19 (2)
Antigua & Barbuda	Genitourinary diseases excluding NCD-7	0.85 (17)	0.68 (14)	1.01 (18)	0.33 (7)	0.28 (6)	0.39 (7)	0.30 (5)	0.20 (4)	0.39 (6)	0.33 (4)	0.15 (2)	0.51 (6)
Antigua & Barbuda	Infectious & parasitic diseases excluding I-8	0.44 (9)	0.35 (7)	0.50 (9)	0.20 (4)	0.13 (3)	0.26 (4)	0.72 (13)	0.74 (16)	0.72 (11)	0.37 (5)	0.47 (8)	0.23 (3)
Antigua & Barbuda	Violence	0.20 (4)	0.12 (3)	0.25 (4)	0.08 (2)	0.03 (1)	0.13 (2)	0.07 (1)	0.04 (1)	0.10 (1)	0.11 (1)	0.02 (0)	0.19 (2)
Antigua & Barbuda	Cancers excluding NCD-7	0.25 (5)	0.18 (4)	0.39 (7)	0.23 (4)	0.08 (2)	0.40 (7)	0.29 (5)	-0.02 (0)	0.56 (8)	0.11 (1)	-0.31 (-5)	0.66 (8)
Antigua & Barbuda	Mental & substance use disorders	-0.13 (-3)	-0.07 (-2)	-0.17 (-3)	-0.02 (0)	-0.07 (-1)	0.04 (1)	-0.14 (-3)	-0.07 (-1)	-0.20 (-3)	-0.01 (0)	-0.06 (-1)	0.05 (1)
Antigua & Barbuda	Musculoskeletal diseases	-0.04 (-1)	-0.04 (-1)	-0.04 (-1)	-0.03 (-1)	-0.04 (-1)	-0.03 (0)	0.01 (0)	0.04 (1)	-0.02 (0)	-0.02 (0)	-0.04 (-1)	0.01 (0)
Antigua & Barbuda	Neurological conditions	-0.55 (-11)	-0.82 (-17)	-0.26 (-5)	-0.62 (-12)	-0.93 (-20)	-0.29 (-5)	-0.47 (-9)	-0.68 (-15)	-0.25 (-4)	-0.54 (-7)	-0.81 (-13)	-0.28 (-3)
Antigua & Barbuda	Nutritional deficiencies	0.12 (2)	0.14 (3)	0.09 (2)	0.19 (4)	0.18 (4)	0.19 (3)	0.09 (2)	0.11 (2)	0.07 (1)	0.15 (2)	0.15 (2)	0.15 (2)
Antigua & Barbuda	Other neoplasms	-0.06 (-1)	-0.03 (-1)	-0.09 (-2)	-0.01 (0)	0.03 (1)	-0.04 (-1)	-0.06 (-1)	-0.06 (-1)	-0.06 (-1)	-0.02 (0)	0.05 (1)	-0.08 (-1)
Antigua & Barbuda	Respiratory diseases excluding NCD-7	0.08 (2)	0.16 (3)	0.03 (1)	0.11 (2)	0.08 (2)	0.12 (2)	0.12 (2)	0.11 (2)	0.17 (3)	0.01 (0)	0 (0)	0.02 (0)
Antigua & Barbuda	Respiratory infections excluding I-8	0 (0)	0 (0)	0 (0)	0 (0)	0 (0)	0 (0)	0 (0)	0 (0)	0 (0)	0 (0)	0 (0)	0 (0)
Antigua & Barbuda	Skin diseases	0.10 (2)	0.13 (3)	0.05 (1)	0.14 (3)	0.13 (3)	0.15 (3)	0.11 (2)	0.11 (2)	0.10 (1)	0.09 (1)	0.13 (2)	0.05 (1)
Antigua & Barbuda	Sudden infant death syndrome	-0.01 (0)	-0.01 (0)	-0.01 (0)	-0.01 (0)	-0.01 (0)	-0.01 (0)	-0.01 (0)	-0.01 (0)	-0.01 (0)	-0.01 (0)	-0.01 (0)	-0.01 (0)
Antigua & Barbuda	Unintentional injuries excluding NCD-7	-0.09 (-2)	-0.13 (-3)	-0.03 (0)	0.10 (2)	-0.10 (-2)	0.32 (5)	0.74 (13)	0.29 (6)	1.17 (18)	0.43 (6)	0.05 (1)	0.81 (9)
Australia	Total life expectancy gap	-1.35	-1.00	-1.77	-1.02	-0.80	-1.32	0.21	0.29	0.09	2.62	2.22	2.97
Australia	Total contribution of NCD-7	-0.63 (47)	-0.43 (43)	-0.86 (49)	-0.38 (38)	-0.25 (32)	-0.55 (42)	0.64 (302)	0.81 (281)	0.44 (492)	2.45 (93)	2.31 (104)	2.51 (84)
Australia	Atherosclerotic cardiovascular diseases	-0.41 (30)	-0.36 (36)	-0.47 (27)	-0.28 (28)	-0.24 (30)	-0.34 (26)	0.53 (250)	0.67 (233)	0.37 (408)	1.81 (69)	1.94 (87)	1.61 (54)
Australia	-Ischemic heart disease	-0.30 (22)	-0.26 (26)	-0.35 (20)	-0.19 (19)	-0.17 (21)	-0.23 (17)	0.43 (200)	0.49 (169)	0.34 (379)	1.43 (54)	1.45 (65)	1.35 (45)
Australia	-Ischemic stroke	-0.11 (8)	-0.10 (10)	-0.12 (7)	-0.09 (9)	-0.07 (9)	-0.11 (8)	0.11 (50)	0.18 (64)	0.03 (30)	0.38 (15)	0.49 (22)	0.26 (9)
Australia	Diabetes	0.06 (-4)	0.05 (-5)	0.06 (-4)	0.05 (-4)	0.03 (-4)	0.05 (-4)	0.05 (23)	0.05 (19)	0.04 (48)	0.06 (2)	0.05 (2)	0.07 (2)
Australia	-Diabetes mellitus	0.08 (-6)	0.07 (-7)	0.09 (-5)	0.07 (-7)	0.06 (-7)	0.08 (-6)	0.07 (35)	0.08 (29)	0.06 (70)	0.09 (3)	0.08 (4)	0.09 (3)
Australia	-Chronic kidney disease due to diabetes	-0.02 (2)	-0.03 (3)	-0.02 (1)	-0.02 (2)	-0.03 (3)	-0.02 (2)	-0.02 (-11)	-0.03 (-10)	-0.02 (-22)	-0.03 (-1)	-0.03 (-1)	-0.02 (-1)
Australia	Tobacco-related noncommunicable diseases	-0.27 (20)	-0.08 (8)	-0.46 (26)	-0.18 (18)	-0.03 (3)	-0.35 (27)	-0.06 (-29)	0 (1)	-0.13 (-141)	0.17 (7)	0.05 (2)	0.29 (10)
Australia	-Chronic obstructive pulmonary disease	-0.06 (4)	-0.01 (1)	-0.11 (6)	-0.01 (1)	0.04 (-4)	-0.06 (4)	-0.01 (-6)	0 (-1)	-0.02 (-25)	0.13 (5)	0.06 (3)	0.20 (7)
Australia	-Larynx cancer	-0.01 (1)	0 (0)	-0.02 (1)	-0.01 (1)	0 (0)	-0.02 (1)	0 (-1)	0 (-1)	0 (-5)	0 (0)	0 (0)	0 (0)
Australia	-Mouth & oropharynx cancers	-0.01 (1)	0 (0)	-0.02 (1)	-0.02 (1)	-0.01 (1)	-0.02 (2)	-0.01 (-6)	-0.01 (-2)	-0.02 (-21)	0 (0)	0 (0)	-0.01 (0)
Australia	-Stomach cancer	-0.05 (4)	-0.04 (4)	-0.06 (4)	-0.05 (5)	-0.04 (6)	-0.06 (4)	-0.03 (-14)	-0.03 (-11)	-0.03 (-33)	0.01 (0)	0 (0)	0.02 (1)
Australia	-Trachea, bronchus, lung cancers	-0.18 (14)	-0.06 (6)	-0.30 (17)	-0.15 (15)	-0.05 (6)	-0.25 (19)	-0.03 (-16)	0.01 (5)	-0.08 (-91)	0.04 (2)	-0.02 (-1)	0.10 (3)
Australia	Hemorrhagic stroke	-0.05 (4)	-0.03 (3)	-0.06 (4)	-0.04 (4)	-0.02 (2)	-0.06 (4)	0.03 (15)	0.06 (19)	0.01 (9)	0.11 (4)	0.13 (6)	0.09 (3)
Australia	Road injury	0.01 (-1)	0.01 (-1)	0.02 (-1)	0.03 (-3)	0.01 (-2)	0.04 (-3)	0.09 (40)	0.06 (20)	0.11 (122)	0.21 (8)	0.14 (6)	0.27 (9)
Australia	Suicide	0.11 (-8)	0.06 (-6)	0.14 (-8)	0.13 (-12)	0.07 (-8)	0.18 (-14)	0.08 (36)	0.03 (11)	0.12 (128)	0.12 (5)	0.03 (1)	0.20 (7)
Australia	Infection-related noncommunicable diseases	-0.08 (6)	-0.08 (8)	-0.09 (5)	-0.08 (8)	-0.08 (10)	-0.08 (6)	-0.07 (-33)	-0.07 (-23)	-0.07 (-82)	-0.03 (-1)	-0.04 (-2)	-0.03 (-1)
Australia	-Cervix uteri cancer	-0.01 (1)	-0.02 (2)	0 (0)	-0.01 (1)	-0.02 (3)	0 (0)	0 (-2)	-0.01 (-3)	0 (0)	0 (0)	0 (0)	0 (0)
Australia	-Cirrhosis due to hepatitis B	-0.01 (1)	0 (0)	-0.01 (1)	-0.01 (1)	0 (1)	-0.01 (1)	-0.01 (-4)	0 (-2)	-0.01 (-12)	-0.01 (0)	0 (0)	-0.01 (0)
Australia	-Cirrhosis due to hepatitis C	-0.01 (0)	0 (0)	-0.01 (1)	-0.01 (1)	0 (1)	-0.01 (1)	-0.01 (-6)	-0.01 (-3)	-0.02 (-20)	-0.01 (0)	-0.01 (0)	-0.01 (0)
Australia	-Liver cancer secondary to hepatitis B	0 (0)	0 (0)	0 (0)	0 (0)	0 (0)	0.01 (-1)	0 (-1)	0 (-1)	0 (-1)	0 (0)	-0.01 (0)	0 (0)
Australia	-Liver cancer secondary to hepatitis C	0 (0)	0.01 (-1)	0 (0)	0 (0)	0.01 (-1)	0 (0)	-0.01 (-4)	0 (-1)	-0.01 (-12)	-0.02 (-1)	-0.02 (-1)	-0.02 (-1)
Australia	-Rheumatic heart disease	-0.01 (1)	-0.02 (2)	-0.01 (1)	-0.01 (1)	-0.01 (1)	-0.01 (0)	0 (-2)	-0.01 (-2)	0 (-4)	0 (0)	0 (0)	0 (0)
Australia	Total contribution of I-8	-0.26 (19)	-0.25 (25)	-0.27 (15)	-0.12 (12)	-0.08 (10)	-0.16 (12)	-0.16 (-73)	-0.16 (-57)	-0.14 (-161)	0.03 (1)	0.02 (1)	0.05 (2)
Australia	Childhood-cluster diseases	0 (0)	0 (0)	0 (0)	0 (0)	0 (0)	0 (0)	0 (0)	0 (0)	0 (0)	0 (0)	0 (0)	0 (0)
Australia	Diarrheal diseases	-0.01 (1)	-0.01 (1)	-0.01 (1)	-0.01 (1)	-0.01 (2)	-0.01 (1)	-0.02 (-11)	-0.03 (-10)	-0.02 (-22)	-0.02 (-1)	-0.03 (-1)	-0.02 (-1)
Australia	HIV/AIDS	-0.01 (1)	0 (0)	-0.01 (1)	-0.01 (1)	0 (0)	-0.01 (1)	0 (-1)	0 (-1)	0 (-2)	0.01 (0)	0 (0)	0.02 (1)
Australia	Lower respiratory infections	-0.23 (17)	-0.22 (22)	-0.23 (13)	-0.08 (8)	-0.05 (6)	-0.12 (9)	-0.14 (-66)	-0.13 (-46)	-0.14 (-160)	-0.01 (-1)	-0.01 (0)	-0.02 (-1)
Australia	Malaria	0 (0)	0 (0)	0 (0)	0 (0)	0 (0)	0 (0)	0 (0)	0 (0)	0 (0)	0 (0)	0 (0)	0 (0)
Australia	Maternal conditions	0 (0)	0 (0)	0 (0)	0 (0)	0 (0)	0 (0)	0 (0)	0 (0)	0 (0)	0 (0)	0 (0)	0 (0)
Australia	Neonatal conditions	-0.01 (1)	-0.01 (1)	-0.01 (1)	-0.02 (2)	-0.02 (2)	-0.02 (1)	0.01 (5)	0 (0)	0.02 (25)	0.06 (2)	0.06 (3)	0.06 (2)
Australia	Tuberculosis	0 (0)	0 (0)	0 (0)	0 (0)	0 (0)	0 (0)	0 (-1)	0 (0)	0 (-3)	0 (0)	0 (0)	0 (0)
Australia	Total contribution of other causes	-0.46 (34)	-0.32 (32)	-0.63 (36)	-0.51 (50)	-0.46 (58)	-0.60 (46)	-0.28 (-129)	-0.36 (-124)	-0.21 (-231)	0.14 (5)	-0.11 (-5)	0.42 (14)
Australia	Cardiovascular diseases excluding NCD-7	-0.30 (22)	-0.32 (32)	-0.27 (15)	-0.28 (28)	-0.31 (39)	-0.25 (19)	-0.26 (-121)	-0.30 (-105)	-0.21 (-234)	-0.16 (-6)	-0.22 (-10)	-0.09 (-3)
Australia	Congenital anomalies	-0.01 (0)	-0.01 (1)	0 (0)	0 (0)	0 (0)	0 (0)	0.02 (7)	0.01 (3)	0.02 (24)	0.05 (2)	0.05 (2)	0.05 (2)
Australia	COVID-19	0.07 (-5)	0.06 (-6)	0.08 (-4)	0 (0)	0 (0)	0 (0)	0 (0)	0 (0)	0 (0)	0 (0)	0 (0)	0 (0)
Australia	COVID-19 pandemic-related	0 (0)	0 (0)	0 (0)	0 (0)	0 (0)	0 (0)	0 (0)	0 (0)	0 (0)	0 (0)	0 (0)	0 (0)
Australia	Digestive diseases excluding NCD-7	-0.09 (7)	-0.05 (5)	-0.13 (7)	-0.12 (12)	-0.08 (10)	-0.15 (12)	-0.10 (-47)	-0.06 (-21)	-0.14 (-152)	-0.07 (-3)	-0.04 (-2)	-0.10 (-3)
Australia	Endocrine, blood, immune disorders	0.03 (-2)	0.04 (-4)	0.03 (-2)	0.02 (-2)	0.02 (-3)	0.02 (-1)	0.02 (9)	0.02 (7)	0.02 (22)	0.01 (1)	0.01 (0)	0.02 (1)
Australia	Genitourinary diseases excluding NCD-7	0 (0)	0.02 (-2)	-0.02 (1)	-0.01 (1)	0 (0)	-0.02 (1)	0.02 (8)	0.02 (9)	0.01 (11)	0.03 (1)	0.05 (2)	0.03 (1)
Australia	Infectious & parasitic diseases excluding I-8	-0.04 (3)	-0.03 (3)	-0.05 (3)	-0.03 (3)	-0.02 (3)	-0.04 (3)	0 (-1)	-0.01 (-3)	0 (4)	0 (0)	0 (0)	0 (0)
Australia	Violence	0 (0)	0 (0)	0 (0)	0 (0)	0 (0)	0 (0)	0.01 (5)	0.01 (3)	0.01 (15)	0.03 (1)	0.03 (1)	0.03 (1)
Australia	Cancers excluding NCD-7	-0.15 (11)	-0.18 (18)	-0.17 (10)	-0.11 (11)	-0.16 (20)	-0.11 (9)	0.19 (87)	0.09 (32)	0.26 (287)	0.45 (17)	0.39 (18)	0.51 (17)
Australia	Mental & substance use disorders	0.01 (-1)	0.02 (-2)	0 (0)	0.02 (-2)	0.02 (-3)	0.01 (-1)	-0.01 (-5)	0.01 (2)	-0.03 (-29)	0.09 (3)	0.05 (2)	0.13 (4)
Australia	Musculoskeletal diseases	0.02 (-1)	0.03 (-3)	0.01 (0)	0.01 (-1)	0.01 (-2)	0.01 (0)	0.02 (8)	0.03 (11)	0 (2)	0.01 (1)	0.03 (1)	0 (0)
Australia	Neurological conditions	0.05 (-4)	0.13 (-13)	-0.01 (0)	0.05 (-5)	0.08 (-10)	0.02 (-2)	-0.15 (-68)	-0.14 (-50)	-0.14 (-158)	-0.37 (-14)	-0.47 (-21)	-0.26 (-9)
Australia	Nutritional deficiencies	-0.02 (1)	-0.02 (2)	-0.01 (1)	-0.02 (2)	-0.02 (2)	-0.01 (1)	-0.01 (-7)	-0.02 (-6)	-0.01 (-13)	-0.01 (0)	-0.01 (0)	-0.01 (0)
Australia	Other neoplasms	-0.04 (3)	-0.04 (4)	-0.04 (3)	-0.04 (3)	-0.03 (4)	-0.04 (3)	-0.03 (-16)	-0.04 (-12)	-0.03 (-38)	-0.03 (-1)	-0.03 (-1)	-0.03 (-1)
Australia	Respiratory diseases excluding NCD-7	0 (0)	0.01 (-1)	-0.03 (1)	0.01 (-1)	0.02 (-3)	-0.01 (1)	0.04 (17)	0.05 (16)	0.02 (27)	0.04 (2)	0.06 (3)	0.03 (1)
Australia	Respiratory infections excluding I-8	0 (0)	0 (0)	0 (0)	0 (0)	0 (0)	0 (0)	0 (0)	0 (0)	0 (0)	0 (0)	0 (0)	0 (0)
Australia	Skin diseases	0.01 (-1)	0.01 (-1)	0.01 (0)	0.01 (-1)	0.01 (-1)	0.01 (-1)	0 (1)	0 (1)	0 (0)	0 (0)	0 (0)	0 (0)
Australia	Sudden infant death syndrome	0 (0)	0 (0)	0 (0)	0 (0)	0 (0)	0 (0)	0.02 (7)	0.01 (4)	0.02 (21)	0.02 (1)	0.02 (1)	0.02 (1)
Australia	Unintentional injuries excluding NCD-7	0 (0)	0.01 (-1)	-0.02 (1)	-0.01 (1)	-0.01 (1)	-0.03 (2)	-0.03 (-13)	-0.04 (-14)	-0.02 (-20)	0.03 (1)	-0.02 (-1)	0.07 (3)
Austria	Total life expectancy gap	0.41	0.08	0.71	0.32	0.29	0.36	1.78	1.38	2.26	4.02	3.42	4.84
Austria	Total contribution of NCD-7	0.41 (100)	0.37 (473)	0.44 (62)	0.88 (275)	0.88 (303)	0.86 (238)	2.05 (115)	1.90 (138)	2.18 (97)	4.23 (105)	3.87 (113)	4.59 (95)
Austria	Atherosclerotic cardiovascular diseases	0.34 (81)	0.29 (374)	0.37 (52)	0.67 (209)	0.66 (227)	0.65 (181)	1.41 (79)	1.49 (108)	1.31 (58)	2.99 (74)	3.08 (90)	2.86 (59)
Austria	-Ischemic heart disease	0.43 (103)	0.42 (536)	0.42 (59)	0.70 (219)	0.71 (245)	0.66 (183)	1.31 (74)	1.37 (99)	1.23 (55)	2.42 (60)	2.42 (71)	2.39 (49)
Austria	-Ischemic stroke	-0.09 (-22)	-0.13 (-162)	-0.05 (-7)	-0.03 (-10)	-0.05 (-17)	-0.01 (-3)	0.10 (6)	0.12 (9)	0.07 (3)	0.57 (14)	0.65 (19)	0.47 (10)
Austria	Diabetes	0.14 (35)	0.14 (174)	0.15 (21)	0.09 (28)	0.08 (29)	0.09 (26)	0.20 (11)	0.21 (15)	0.19 (8)	0.02 (0)	0.04 (1)	0 (0)
Austria	-Diabetes mellitus	0.10 (24)	0.09 (117)	0.11 (15)	0.06 (18)	0.05 (18)	0.06 (17)	0.16 (9)	0.16 (12)	0.15 (7)	0.02 (1)	0.05 (1)	0.01 (0)
Austria	-Chronic kidney disease due to diabetes	0.04 (10)	0.04 (57)	0.04 (6)	0.03 (10)	0.03 (11)	0.03 (8)	0.04 (2)	0.05 (3)	0.04 (2)	-0.01 (0)	-0.01 (0)	0 (0)
Austria	Tobacco-related noncommunicable diseases	-0.10 (-24)	-0.01 (-16)	-0.17 (-24)	0.03 (8)	0.10 (34)	-0.03 (-9)	0.10 (6)	-0.01 (0)	0.24 (11)	0.30 (7)	0.09 (3)	0.57 (12)
Austria	-Chronic obstructive pulmonary disease	-0.04 (-10)	-0.03 (-39)	-0.05 (-7)	0.05 (17)	0.06 (22)	0.04 (12)	0.05 (3)	0.02 (2)	0.10 (4)	0.20 (5)	0.18 (5)	0.27 (5)
Austria	-Larynx cancer	-0.01 (-2)	0 (-2)	-0.01 (-2)	0 (-1)	0 (0)	0 (-1)	0 (0)	0 (0)	0 (0)	0.02 (0)	0 (0)	0.03 (1)
Austria	-Mouth & oropharynx cancers	0.01 (3)	0 (3)	0.02 (2)	0.02 (5)	0.01 (3)	0.02 (6)	0.03 (2)	0.01 (1)	0.05 (2)	0.04 (1)	0.01 (0)	0.06 (1)
Austria	-Stomach cancer	-0.02 (-6)	-0.02 (-28)	-0.03 (-4)	-0.01 (-2)	-0.01 (-2)	-0.01 (-2)	0.03 (2)	0.03 (2)	0.04 (2)	0.11 (3)	0.11 (3)	0.12 (2)
Austria	-Trachea, bronchus, lung cancers	-0.06 (-16)	0.02 (23)	-0.13 (-19)	-0.04 (-13)	0.02 (8)	-0.09 (-26)	0.02 (1)	-0.04 (-3)	0.09 (4)	0.04 (1)	-0.10 (-3)	0.21 (4)
Austria	Hemorrhagic stroke	-0.05 (-12)	-0.04 (-45)	-0.06 (-8)	-0.02 (-8)	0 (-2)	-0.04 (-11)	0.03 (2)	0.06 (4)	0 (0)	0.19 (5)	0.21 (6)	0.17 (4)
Austria	Road injury	0.02 (4)	0 (-1)	0.03 (4)	0.02 (8)	0.01 (5)	0.03 (9)	0.08 (5)	0.04 (3)	0.12 (5)	0.28 (7)	0.13 (4)	0.42 (9)
Austria	Suicide	0.05 (12)	-0.01 (-13)	0.10 (14)	0.06 (18)	0.01 (3)	0.10 (28)	0.11 (6)	0.03 (2)	0.18 (8)	0.21 (5)	0.11 (3)	0.31 (6)
Austria	Infection-related noncommunicable diseases	0.01 (3)	0 (-1)	0.03 (4)	0.04 (11)	0.02 (7)	0.05 (14)	0.11 (6)	0.08 (6)	0.14 (6)	0.24 (6)	0.22 (6)	0.26 (5)
Austria	-Cervix uteri cancer	0 (0)	0 (-2)	0 (0)	0 (0)	0 (1)	0 (0)	0.01 (1)	0.03 (2)	0 (0)	0.02 (1)	0.04 (1)	0 (0)
Austria	-Cirrhosis due to hepatitis B	0 (-1)	0 (-3)	0 (-1)	0 (-1)	0 (-1)	-0.01 (-2)	0 (0)	0 (0)	0 (0)	0 (0)	0 (0)	0.01 (0)
Austria	-Cirrhosis due to hepatitis C	0.04 (10)	0.02 (29)	0.06 (8)	0.04 (12)	0.02 (7)	0.05 (14)	0.06 (4)	0.03 (2)	0.10 (4)	0.10 (2)	0.06 (2)	0.14 (3)
Austria	-Liver cancer secondary to hepatitis B	0 (-1)	0 (-5)	0 (0)	0 (0)	0 (-1)	0 (1)	0.01 (0)	0 (0)	0.01 (0)	0 (0)	0 (0)	0.01 (0)
Austria	-Liver cancer secondary to hepatitis C	-0.01 (-2)	-0.01 (-11)	0 (-1)	0 (-1)	0 (-2)	0 (0)	0 (0)	0.01 (0)	0 (0)	0 (0)	0 (0)	0 (0)
Austria	-Rheumatic heart disease	0.01 (2)	0.02 (20)	0 (1)	0.01 (4)	0.01 (5)	0.01 (3)	-0.01 (0)	-0.01 (-1)	0 (0)	0 (0)	0.01 (0)	0 (0)
Austria	Total contribution of I-8	-0.30 (-72)	-0.29 (-375)	-0.30 (-42)	-0.17 (-55)	-0.20 (-67)	-0.15 (-41)	-0.12 (-7)	-0.13 (-10)	-0.10 (-4)	-0.02 (-1)	-0.04 (-1)	0.01 (0)
Austria	Childhood-cluster diseases	0 (0)	0 (0)	0 (0)	0 (0)	0 (0)	0 (0)	0 (0)	0 (0)	0 (0)	0 (0)	0 (0)	0 (0)
Austria	Diarrheal diseases	-0.01 (-3)	-0.01 (-13)	-0.01 (-2)	-0.01 (-4)	-0.02 (-6)	-0.01 (-2)	-0.02 (-1)	-0.02 (-2)	-0.02 (-1)	-0.02 (-1)	-0.03 (-1)	-0.02 (0)
Austria	HIV/AIDS	0 (0)	0 (0)	0 (0)	0 (0)	0 (0)	0 (0)	0 (0)	0 (0)	0.01 (0)	0.01 (0)	0 (0)	0.01 (0)
Austria	Lower respiratory infections	-0.25 (-61)	-0.27 (-339)	-0.23 (-32)	-0.13 (-42)	-0.15 (-50)	-0.11 (-31)	-0.14 (-8)	-0.14 (-10)	-0.13 (-6)	-0.03 (-1)	-0.03 (-1)	-0.02 (0)
Austria	Malaria	0 (0)	0 (0)	0 (0)	0 (0)	0 (0)	0 (0)	0 (0)	0 (0)	0 (0)	0 (0)	0 (0)	0 (0)
Austria	Maternal conditions	0 (0)	0 (-1)	0 (0)	0 (0)	0 (0)	0 (0)	0 (0)	0 (0)	0 (0)	0 (0)	0 (0)	0 (0)
Austria	Neonatal conditions	-0.04 (-9)	-0.02 (-24)	-0.05 (-7)	-0.03 (-9)	-0.03 (-11)	-0.03 (-7)	0.03 (2)	0.03 (2)	0.04 (2)	0.01 (0)	0.01 (0)	0.02 (0)
Austria	Tuberculosis	0 (0)	0 (2)	0 (0)	0 (0)	0 (0)	0 (0)	0 (0)	0 (0)	0 (0)	0.01 (0)	0.01 (0)	0.01 (0)
Austria	Total contribution of other causes	0.30 (73)	0 (2)	0.57 (80)	-0.38 (-120)	-0.40 (-136)	-0.35 (-96)	-0.15 (-8)	-0.39 (-28)	0.17 (8)	-0.19 (-5)	-0.41 (-12)	0.24 (5)
Austria	Cardiovascular diseases excluding NCD-7	0.16 (39)	0.24 (309)	0.08 (11)	0.25 (79)	0.35 (122)	0.14 (39)	0.31 (18)	0.38 (27)	0.24 (11)	0.19 (5)	0.18 (5)	0.22 (4)
Austria	Congenital anomalies	0.02 (5)	0.02 (26)	0.02 (2)	0.03 (8)	0.02 (6)	0.03 (9)	0.05 (3)	0.04 (3)	0.05 (2)	0.08 (2)	0.09 (3)	0.08 (2)
Austria	COVID-19	0.98 (237)	0.86 (1095)	1.07 (150)	0 (0)	0 (0)	0 (0)	0 (0)	0 (0)	0 (0)	0 (0)	0 (0)	0 (0)
Austria	COVID-19 pandemic-related	0 (0)	0 (0)	0 (0)	0 (0)	0 (0)	0 (0)	0 (0)	0 (0)	0 (0)	0 (0)	0 (0)	0 (0)
Austria	Digestive diseases excluding NCD-7	-0.09 (-21)	-0.13 (-162)	-0.05 (-7)	-0.08 (-24)	-0.10 (-34)	-0.05 (-15)	0.01 (0)	-0.05 (-3)	0.06 (3)	0.12 (3)	0.06 (2)	0.17 (4)
Austria	Endocrine, blood, immune disorders	0.10 (25)	0.07 (95)	0.13 (18)	0.03 (11)	0.03 (11)	0.03 (10)	0.09 (5)	0.07 (5)	0.12 (5)	-0.09 (-2)	-0.10 (-3)	-0.08 (-2)
Austria	Genitourinary diseases excluding NCD-7	-0.02 (-5)	0 (-3)	-0.04 (-5)	0 (0)	0.01 (4)	-0.01 (-4)	-0.03 (-2)	-0.02 (-2)	-0.03 (-1)	-0.05 (-1)	-0.05 (-1)	-0.04 (-1)
Austria	Infectious & parasitic diseases excluding I-8	-0.07 (-16)	-0.07 (-93)	-0.06 (-8)	-0.05 (-14)	-0.04 (-15)	-0.05 (-13)	-0.05 (-3)	-0.06 (-4)	-0.04 (-2)	-0.08 (-2)	-0.08 (-2)	-0.08 (-2)
Austria	Violence	-0.01 (-3)	-0.01 (-10)	-0.02 (-3)	-0.01 (-4)	-0.01 (-2)	-0.02 (-5)	-0.01 (-1)	-0.01 (0)	-0.02 (-1)	0 (0)	0.01 (0)	0 (0)
Austria	Cancers excluding NCD-7	-0.27 (-65)	-0.30 (-380)	-0.23 (-32)	-0.15 (-46)	-0.14 (-48)	-0.14 (-38)	0.13 (8)	0.15 (11)	0.17 (7)	0.33 (8)	0.43 (13)	0.33 (7)
Austria	Mental & substance use disorders	0.01 (3)	0 (-4)	0.02 (3)	-0.03 (-8)	-0.03 (-11)	-0.02 (-5)	0.02 (1)	-0.01 (-1)	0.05 (2)	-0.02 (0)	-0.03 (-1)	-0.01 (0)
Austria	Musculoskeletal diseases	-0.03 (-7)	-0.03 (-41)	-0.03 (-4)	-0.02 (-7)	-0.03 (-10)	-0.02 (-5)	-0.03 (-1)	-0.03 (-2)	-0.02 (-1)	-0.04 (-1)	-0.04 (-1)	-0.03 (-1)
Austria	Neurological conditions	-0.39 (-94)	-0.50 (-638)	-0.27 (-39)	-0.31 (-98)	-0.39 (-132)	-0.23 (-64)	-0.57 (-32)	-0.71 (-52)	-0.41 (-18)	-0.65 (-16)	-0.81 (-24)	-0.46 (-9)
Austria	Nutritional deficiencies	-0.01 (-3)	-0.02 (-22)	-0.01 (-1)	-0.01 (-3)	-0.01 (-3)	-0.01 (-2)	-0.02 (-1)	-0.03 (-2)	-0.02 (-1)	-0.02 (-1)	-0.03 (-1)	-0.02 (0)
Austria	Other neoplasms	-0.01 (-3)	0 (-1)	-0.02 (-3)	-0.01 (-2)	0 (1)	-0.01 (-4)	-0.01 (-1)	0 (0)	-0.01 (-1)	-0.03 (-1)	-0.02 (-1)	-0.03 (-1)
Austria	Respiratory diseases excluding NCD-7	-0.13 (-31)	-0.13 (-160)	-0.13 (-18)	-0.11 (-34)	-0.11 (-36)	-0.11 (-30)	-0.11 (-6)	-0.10 (-8)	-0.10 (-5)	-0.04 (-1)	-0.04 (-1)	-0.04 (-1)
Austria	Respiratory infections excluding I-8	0 (0)	0 (-2)	0 (0)	0 (1)	0 (1)	0 (1)	0 (0)	0 (0)	0 (0)	0 (0)	0 (0)	0 (0)
Austria	Skin diseases	-0.02 (-4)	-0.02 (-27)	-0.01 (-2)	-0.01 (-5)	-0.02 (-6)	-0.01 (-3)	-0.01 (-1)	-0.02 (-1)	-0.01 (-1)	-0.02 (0)	-0.02 (-1)	-0.01 (0)
Austria	Sudden infant death syndrome	0 (0)	0 (4)	0 (0)	0 (0)	0 (1)	0 (0)	0 (0)	0 (0)	0 (0)	0.02 (0)	0.02 (0)	0.02 (0)
Austria	Unintentional injuries excluding NCD-7	0.07 (16)	0.01 (18)	0.11 (16)	0.08 (26)	0.04 (15)	0.12 (33)	0.08 (4)	0.01 (1)	0.14 (6)	0.11 (3)	0.01 (0)	0.21 (4)
Azerbaijan	Total life expectancy gap	11.33	10.84	11.82	9.01	8.32	9.75	12.01	11.48	12.67	16.99	16.03	18.01
Azerbaijan	Total contribution of NCD-7	4.65 (41)	5.42 (50)	3.81 (32)	7.21 (80)	7.07 (85)	7.34 (75)	8.24 (69)	8.12 (71)	8.38 (66)	9.34 (55)	9.00 (56)	9.73 (54)
Azerbaijan	Atherosclerotic cardiovascular diseases	3.32 (29)	4.08 (38)	2.47 (21)	5.07 (56)	5.31 (64)	4.78 (49)	5.57 (46)	5.76 (50)	5.36 (42)	6.12 (36)	6.21 (39)	5.99 (33)
Azerbaijan	-Ischemic heart disease	3.03 (27)	3.69 (34)	2.29 (19)	4.61 (51)	4.79 (58)	4.40 (45)	5.04 (42)	5.14 (45)	4.90 (39)	5.56 (33)	5.57 (35)	5.52 (31)
Azerbaijan	-Ischemic stroke	0.29 (3)	0.40 (4)	0.18 (1)	0.46 (5)	0.52 (6)	0.39 (4)	0.54 (4)	0.61 (5)	0.45 (4)	0.56 (3)	0.64 (4)	0.46 (3)
Azerbaijan	Diabetes	0.17 (2)	0.25 (2)	0.09 (1)	0.24 (3)	0.29 (3)	0.19 (2)	0.26 (2)	0.34 (3)	0.18 (1)	0.25 (1)	0.33 (2)	0.17 (1)
Azerbaijan	-Diabetes mellitus	0.17 (1)	0.25 (2)	0.08 (1)	0.23 (3)	0.29 (3)	0.18 (2)	0.25 (2)	0.34 (3)	0.17 (1)	0.25 (1)	0.33 (2)	0.17 (1)
Azerbaijan	-Chronic kidney disease due to diabetes	0 (0)	0 (0)	0 (0)	0.01 (0)	0 (0)	0.01 (0)	0.01 (0)	0 (0)	0.01 (0)	0 (0)	0 (0)	0 (0)
Azerbaijan	Tobacco-related noncommunicable diseases	-0.14 (-1)	-0.28 (-3)	0.07 (1)	-0.02 (0)	-0.30 (-4)	0.35 (4)	0.11 (1)	-0.22 (-2)	0.50 (4)	0.28 (2)	-0.07 (0)	0.70 (4)
Azerbaijan	-Chronic obstructive pulmonary disease	-0.06 (-1)	-0.05 (0)	-0.07 (-1)	-0.03 (0)	-0.05 (-1)	0 (0)	0.01 (0)	-0.02 (0)	0.05 (0)	0.15 (1)	0.12 (1)	0.20 (1)
Azerbaijan	-Larynx cancer	0.03 (0)	0.01 (0)	0.05 (0)	0.04 (0)	0.01 (0)	0.07 (1)	0.05 (0)	0.01 (0)	0.08 (1)	0.06 (0)	0.02 (0)	0.11 (1)
Azerbaijan	-Mouth & oropharynx cancers	-0.01 (0)	0.01 (0)	-0.02 (0)	0 (0)	0.01 (0)	0 (0)	0.01 (0)	0.02 (0)	0 (0)	0.01 (0)	0.02 (0)	0 (0)
Azerbaijan	-Stomach cancer	0.22 (2)	0.13 (1)	0.31 (3)	0.30 (3)	0.15 (2)	0.45 (5)	0.36 (3)	0.21 (2)	0.53 (4)	0.45 (3)	0.27 (2)	0.65 (4)
Azerbaijan	-Trachea, bronchus, lung cancers	-0.09 (-1)	-0.25 (-2)	0.11 (1)	-0.02 (0)	-0.27 (-3)	0.28 (3)	0.05 (0)	-0.24 (-2)	0.37 (3)	0.06 (0)	-0.22 (-1)	0.39 (2)
Azerbaijan	Hemorrhagic stroke	0.68 (6)	0.91 (8)	0.41 (3)	0.99 (11)	1.17 (14)	0.78 (8)	1.19 (10)	1.43 (12)	0.94 (7)	1.29 (8)	1.47 (9)	1.08 (6)
Azerbaijan	Road injury	0.41 (4)	0.20 (2)	0.61 (5)	0.57 (6)	0.27 (3)	0.85 (9)	0.57 (5)	0.29 (3)	0.84 (7)	0.68 (4)	0.33 (2)	1.04 (6)
Azerbaijan	Suicide	-0.17 (-1)	-0.09 (-1)	-0.23 (-2)	-0.17 (-2)	-0.09 (-1)	-0.22 (-2)	-0.15 (-1)	-0.08 (-1)	-0.19 (-2)	-0.14 (-1)	-0.08 (0)	-0.18 (-1)
Azerbaijan	Infection-related noncommunicable diseases	0.37 (3)	0.35 (3)	0.39 (3)	0.52 (6)	0.43 (5)	0.62 (6)	0.68 (6)	0.62 (5)	0.75 (6)	0.86 (5)	0.80 (5)	0.92 (5)
Azerbaijan	-Cervix uteri cancer	0.04 (0)	0.07 (1)	0 (0)	0.05 (1)	0.10 (1)	0 (0)	0.07 (1)	0.15 (1)	0 (0)	0.10 (1)	0.18 (1)	0 (0)
Azerbaijan	-Cirrhosis due to hepatitis B	0.04 (0)	0.04 (0)	0.04 (0)	0.06 (1)	0.05 (1)	0.07 (1)	0.08 (1)	0.07 (1)	0.09 (1)	0.10 (1)	0.10 (1)	0.11 (1)
Azerbaijan	-Cirrhosis due to hepatitis C	0.05 (0)	0.06 (1)	0.04 (0)	0.08 (1)	0.08 (1)	0.08 (1)	0.11 (1)	0.11 (1)	0.10 (1)	0.14 (1)	0.15 (1)	0.13 (1)
Azerbaijan	-Liver cancer secondary to hepatitis B	0.01 (0)	0.01 (0)	0.01 (0)	0.01 (0)	0.01 (0)	0.01 (0)	0.01 (0)	0.02 (0)	0.01 (0)	0.01 (0)	0.02 (0)	0.01 (0)
Azerbaijan	-Liver cancer secondary to hepatitis C	0.01 (0)	0.02 (0)	0 (0)	0.01 (0)	0.03 (0)	0 (0)	0.01 (0)	0.03 (0)	0 (0)	0.02 (0)	0.04 (0)	0 (0)
Azerbaijan	-Rheumatic heart disease	0.01 (0)	0.01 (0)	0 (0)	0.01 (0)	0.01 (0)	0.01 (0)	0.03 (0)	0.03 (0)	0.02 (0)	0.04 (0)	0.05 (0)	0.04 (0)
Azerbaijan	Total contribution of I-8	0.73 (6)	0.59 (5)	0.86 (7)	0.99 (11)	0.79 (10)	1.18 (12)	2.39 (20)	2.10 (18)	2.64 (21)	5.10 (30)	4.61 (29)	5.52 (31)
Azerbaijan	Childhood-cluster diseases	0 (0)	0 (0)	0 (0)	0.03 (0)	0.04 (0)	0.03 (0)	0.10 (1)	0.11 (1)	0.10 (1)	0.49 (3)	0.51 (3)	0.46 (3)
Azerbaijan	Diarrheal diseases	0.05 (0)	0.04 (0)	0.06 (1)	0.06 (1)	0.05 (1)	0.07 (1)	0.22 (2)	0.20 (2)	0.24 (2)	0.75 (4)	0.69 (4)	0.80 (4)
Azerbaijan	HIV/AIDS	0.01 (0)	0.01 (0)	0.01 (0)	0.02 (0)	0.02 (0)	0.03 (0)	0.10 (1)	0.09 (1)	0.12 (1)	0.02 (0)	0.02 (0)	0.03 (0)
Azerbaijan	Lower respiratory infections	0.13 (1)	0.12 (1)	0.14 (1)	0.23 (3)	0.19 (2)	0.27 (3)	0.58 (5)	0.53 (5)	0.63 (5)	1.23 (7)	1.14 (7)	1.30 (7)
Azerbaijan	Malaria	0 (0)	0 (0)	0 (0)	0 (0)	0 (0)	0 (0)	0 (0)	0 (0)	0 (0)	0 (0)	0 (0)	0 (0)
Azerbaijan	Maternal conditions	0.01 (0)	0.02 (0)	0 (0)	0.01 (0)	0.02 (0)	0 (0)	0.01 (0)	0.03 (0)	0 (0)	0.02 (0)	0.04 (0)	0 (0)
Azerbaijan	Neonatal conditions	0.36 (3)	0.33 (3)	0.39 (3)	0.45 (5)	0.41 (5)	0.49 (5)	1.12 (9)	1.02 (9)	1.20 (9)	2.02 (12)	1.89 (12)	2.11 (12)
Azerbaijan	Tuberculosis	0.16 (1)	0.07 (1)	0.24 (2)	0.19 (2)	0.08 (1)	0.29 (3)	0.24 (2)	0.12 (1)	0.36 (3)	0.57 (3)	0.32 (2)	0.82 (5)
Azerbaijan	Total contribution of other causes	5.95 (53)	4.83 (45)	7.15 (61)	0.80 (9)	0.46 (6)	1.23 (13)	1.39 (12)	1.26 (11)	1.65 (13)	2.55 (15)	2.42 (15)	2.76 (15)
Azerbaijan	Cardiovascular diseases excluding NCD-7	0.11 (1)	0.13 (1)	0.08 (1)	0.21 (2)	0.16 (2)	0.27 (3)	0.31 (3)	0.31 (3)	0.33 (3)	0.41 (2)	0.44 (3)	0.38 (2)
Azerbaijan	Congenital anomalies	0.27 (2)	0.24 (2)	0.29 (2)	0.29 (3)	0.26 (3)	0.31 (3)	0.26 (2)	0.24 (2)	0.27 (2)	0.29 (2)	0.27 (2)	0.30 (2)
Azerbaijan	COVID-19	4.27 (38)	3.42 (32)	5.15 (44)	0 (0)	0 (0)	0 (0)	0 (0)	0 (0)	0 (0)	0 (0)	0 (0)	0 (0)
Azerbaijan	COVID-19 pandemic-related	1.34 (12)	1.06 (10)	1.63 (14)	0 (0)	0 (0)	0 (0)	0 (0)	0 (0)	0 (0)	0 (0)	0 (0)	0 (0)
Azerbaijan	Digestive diseases excluding NCD-7	0.13 (1)	0.17 (2)	0.10 (1)	0.23 (3)	0.21 (2)	0.27 (3)	0.33 (3)	0.32 (3)	0.35 (3)	0.51 (3)	0.49 (3)	0.52 (3)
Azerbaijan	Endocrine, blood, immune disorders	-0.01 (0)	-0.02 (0)	-0.01 (0)	-0.01 (0)	-0.02 (0)	0 (0)	-0.02 (0)	-0.02 (0)	-0.01 (0)	0.03 (0)	0.03 (0)	0.04 (0)
Azerbaijan	Genitourinary diseases excluding NCD-7	0.08 (1)	0.08 (1)	0.07 (1)	0.11 (1)	0.10 (1)	0.13 (1)	0.11 (1)	0.10 (1)	0.13 (1)	0.10 (1)	0.08 (1)	0.12 (1)
Azerbaijan	Infectious & parasitic diseases excluding I-8	-0.03 (0)	-0.03 (0)	-0.03 (0)	-0.04 (0)	-0.04 (-1)	-0.03 (0)	0.01 (0)	0.01 (0)	0.02 (0)	0.13 (1)	0.12 (1)	0.15 (1)
Azerbaijan	Violence	0.06 (1)	0.02 (0)	0.10 (1)	0.06 (1)	0.02 (0)	0.11 (1)	0.05 (0)	0.01 (0)	0.08 (1)	0.07 (0)	0.01 (0)	0.12 (1)
Azerbaijan	Cancers excluding NCD-7	0.09 (1)	0.08 (1)	0.13 (1)	0.29 (3)	0.17 (2)	0.46 (5)	0.43 (4)	0.43 (4)	0.51 (4)	0.60 (4)	0.63 (4)	0.60 (3)
Azerbaijan	Mental & substance use disorders	-0.10 (-1)	-0.05 (0)	-0.15 (-1)	-0.10 (-1)	-0.05 (-1)	-0.14 (-1)	-0.09 (-1)	-0.04 (0)	-0.12 (-1)	-0.07 (0)	-0.03 (0)	-0.09 (-1)
Azerbaijan	Musculoskeletal diseases	-0.04 (0)	-0.05 (0)	-0.03 (0)	-0.05 (-1)	-0.06 (-1)	-0.03 (0)	-0.04 (0)	-0.05 (0)	-0.03 (0)	-0.04 (0)	-0.05 (0)	-0.03 (0)
Azerbaijan	Neurological conditions	-0.21 (-2)	-0.20 (-2)	-0.22 (-2)	-0.21 (-2)	-0.23 (-3)	-0.20 (-2)	-0.16 (-1)	-0.15 (-1)	-0.17 (-1)	-0.04 (0)	-0.02 (0)	-0.08 (0)
Azerbaijan	Nutritional deficiencies	0 (0)	-0.01 (0)	0 (0)	-0.01 (0)	-0.01 (0)	0 (0)	0.01 (0)	0.01 (0)	0.01 (0)	0.07 (0)	0.07 (0)	0.07 (0)
Azerbaijan	Other neoplasms	-0.06 (-1)	-0.06 (-1)	-0.06 (0)	-0.07 (-1)	-0.07 (-1)	-0.07 (-1)	-0.06 (-1)	-0.06 (-1)	-0.06 (0)	-0.06 (0)	-0.06 (0)	-0.06 (0)
Azerbaijan	Respiratory diseases excluding NCD-7	-0.03 (0)	-0.01 (0)	-0.04 (0)	-0.02 (0)	-0.01 (0)	-0.03 (0)	0 (0)	0.01 (0)	0 (0)	0.08 (0)	0.09 (1)	0.07 (0)
Azerbaijan	Respiratory infections excluding I-8	0 (0)	0.01 (0)	0 (0)	0 (0)	0 (0)	0 (0)	0.01 (0)	0.02 (0)	0.01 (0)	0.03 (0)	0.04 (0)	0.03 (0)
Azerbaijan	Skin diseases	-0.01 (0)	-0.02 (0)	-0.01 (0)	-0.01 (0)	-0.02 (0)	-0.01 (0)	-0.01 (0)	-0.02 (0)	-0.01 (0)	-0.01 (0)	-0.01 (0)	-0.01 (0)
Azerbaijan	Sudden infant death syndrome	0 (0)	0 (0)	0 (0)	0 (0)	0 (0)	0 (0)	0 (0)	0 (0)	0 (0)	0 (0)	0 (0)	0 (0)
Azerbaijan	Unintentional injuries excluding NCD-7	0.09 (1)	0.06 (1)	0.13 (1)	0.12 (1)	0.06 (1)	0.20 (2)	0.25 (2)	0.16 (1)	0.34 (3)	0.45 (3)	0.29 (2)	0.62 (3)
Burundi	Total life expectancy gap	20.22	20.47	19.90	20.14	20.56	19.68	25.27	26.08	24.43	34.78	34.74	34.73
Burundi	Total contribution of NCD-7	5.43 (27)	5.86 (29)	5.04 (25)	5.56 (28)	5.96 (29)	5.19 (26)	5.60 (22)	6.12 (23)	5.18 (21)	5.05 (15)	5.91 (17)	4.28 (12)
Burundi	Atherosclerotic cardiovascular diseases	1.31 (6)	1.69 (8)	0.94 (5)	1.20 (6)	1.61 (8)	0.80 (4)	1.18 (5)	1.68 (6)	0.70 (3)	1.15 (3)	1.67 (5)	0.62 (2)
Burundi	-Ischemic heart disease	0.74 (4)	0.96 (5)	0.54 (3)	0.65 (3)	0.89 (4)	0.42 (2)	0.63 (3)	0.93 (4)	0.35 (1)	0.59 (2)	0.89 (3)	0.30 (1)
Burundi	-Ischemic stroke	0.57 (3)	0.73 (4)	0.40 (2)	0.55 (3)	0.72 (4)	0.38 (2)	0.55 (2)	0.74 (3)	0.35 (1)	0.56 (2)	0.78 (2)	0.33 (1)
Burundi	Diabetes	0.84 (4)	0.87 (4)	0.81 (4)	0.79 (4)	0.83 (4)	0.74 (4)	0.75 (3)	0.80 (3)	0.70 (3)	0.62 (2)	0.69 (2)	0.54 (2)
Burundi	-Diabetes mellitus	0.67 (3)	0.71 (3)	0.63 (3)	0.63 (3)	0.68 (3)	0.58 (3)	0.60 (2)	0.66 (3)	0.55 (2)	0.50 (1)	0.57 (2)	0.43 (1)
Burundi	-Chronic kidney disease due to diabetes	0.17 (1)	0.16 (1)	0.18 (1)	0.16 (1)	0.15 (1)	0.16 (1)	0.14 (1)	0.14 (1)	0.15 (1)	0.12 (0)	0.12 (0)	0.11 (0)
Burundi	Tobacco-related noncommunicable diseases	0 (0)	0.05 (0)	-0.04 (0)	-0.01 (0)	0.04 (0)	-0.05 (0)	0.03 (0)	0.07 (0)	0 (0)	0.07 (0)	0.10 (0)	0.07 (0)
Burundi	-Chronic obstructive pulmonary disease	0.32 (2)	0.28 (1)	0.36 (2)	0.30 (1)	0.26 (1)	0.33 (2)	0.31 (1)	0.27 (1)	0.34 (1)	0.29 (1)	0.27 (1)	0.33 (1)
Burundi	-Larynx cancer	0 (0)	0.01 (0)	0 (0)	0.01 (0)	0.01 (0)	0.01 (0)	0.01 (0)	0.01 (0)	0.01 (0)	0.01 (0)	0.01 (0)	0.01 (0)
Burundi	-Mouth & oropharynx cancers	0.01 (0)	0.02 (0)	0.01 (0)	0.02 (0)	0.02 (0)	0.02 (0)	0.02 (0)	0.02 (0)	0.02 (0)	0.02 (0)	0.02 (0)	0.02 (0)
Burundi	-Stomach cancer	0.02 (0)	0.03 (0)	0.01 (0)	0.03 (0)	0.04 (0)	0.03 (0)	0.04 (0)	0.04 (0)	0.04 (0)	0.04 (0)	0.04 (0)	0.05 (0)
Burundi	-Trachea, bronchus, lung cancers	-0.34 (-2)	-0.25 (-1)	-0.41 (-2)	-0.34 (-2)	-0.25 (-1)	-0.41 (-2)	-0.31 (-1)	-0.23 (-1)	-0.37 (-2)	-0.25 (-1)	-0.19 (-1)	-0.29 (-1)
Burundi	Hemorrhagic stroke	1.42 (7)	1.37 (7)	1.46 (7)	1.33 (7)	1.30 (6)	1.35 (7)	1.34 (5)	1.36 (5)	1.30 (5)	1.37 (4)	1.47 (4)	1.27 (4)
Burundi	Road injury	0.45 (2)	0.27 (1)	0.64 (3)	0.85 (4)	0.49 (2)	1.20 (6)	0.92 (4)	0.55 (2)	1.32 (5)	0.58 (2)	0.41 (1)	0.79 (2)
Burundi	Suicide	0.17 (1)	0.09 (0)	0.26 (1)	0.15 (1)	0.08 (0)	0.21 (1)	0.15 (1)	0.09 (0)	0.22 (1)	0.11 (0)	0.10 (0)	0.16 (0)
Burundi	Infection-related noncommunicable diseases	1.24 (6)	1.52 (7)	0.98 (5)	1.25 (6)	1.61 (8)	0.94 (5)	1.25 (5)	1.57 (6)	0.93 (4)	1.16 (3)	1.47 (4)	0.82 (2)
Burundi	-Cervix uteri cancer	0.40 (2)	0.85 (4)	0 (0)	0.44 (2)	0.94 (5)	0 (0)	0.44 (2)	0.89 (3)	0 (0)	0.43 (1)	0.81 (2)	0 (0)
Burundi	-Cirrhosis due to hepatitis B	0.25 (1)	0.17 (1)	0.31 (2)	0.23 (1)	0.17 (1)	0.28 (1)	0.22 (1)	0.18 (1)	0.28 (1)	0.20 (1)	0.16 (0)	0.23 (1)
Burundi	-Cirrhosis due to hepatitis C	0.46 (2)	0.35 (2)	0.56 (3)	0.42 (2)	0.32 (2)	0.51 (3)	0.40 (2)	0.32 (1)	0.48 (2)	0.34 (1)	0.29 (1)	0.39 (1)
Burundi	-Liver cancer secondary to hepatitis B	0.05 (0)	0.04 (0)	0.07 (0)	0.06 (0)	0.05 (0)	0.08 (0)	0.07 (0)	0.04 (0)	0.09 (0)	0.06 (0)	0.04 (0)	0.09 (0)
Burundi	-Liver cancer secondary to hepatitis C	-0.01 (0)	0 (0)	-0.01 (0)	-0.01 (0)	0 (0)	-0.01 (0)	0 (0)	0 (0)	-0.01 (0)	0 (0)	0 (0)	0 (0)
Burundi	-Rheumatic heart disease	0.07 (0)	0.09 (0)	0.05 (0)	0.06 (0)	0.08 (0)	0.05 (0)	0.07 (0)	0.10 (0)	0.05 (0)	0.09 (0)	0.12 (0)	0.05 (0)
Burundi	Total contribution of I-8	8.72 (43)	9.05 (44)	8.32 (42)	9.35 (46)	9.65 (47)	8.97 (46)	13.62 (54)	14.12 (54)	12.92 (53)	20.58 (59)	21.22 (61)	19.96 (57)
Burundi	Childhood-cluster diseases	0.08 (0)	0.07 (0)	0.08 (0)	0.28 (1)	0.28 (1)	0.28 (1)	0.41 (2)	0.42 (2)	0.40 (2)	1.51 (4)	1.57 (5)	1.46 (4)
Burundi	Diarrheal diseases	1.63 (8)	1.57 (8)	1.66 (8)	1.61 (8)	1.58 (8)	1.62 (8)	2.23 (9)	2.22 (9)	2.24 (9)	2.13 (6)	2.18 (6)	2.08 (6)
Burundi	HIV/AIDS	0.44 (2)	0.43 (2)	0.44 (2)	0.61 (3)	0.57 (3)	0.65 (3)	2.56 (10)	2.54 (10)	2.53 (10)	4.65 (13)	4.37 (13)	4.88 (14)
Burundi	Lower respiratory infections	2.02 (10)	2.03 (10)	1.99 (10)	2.14 (11)	2.18 (11)	2.07 (11)	2.87 (11)	2.91 (11)	2.81 (12)	3.03 (9)	3.09 (9)	2.98 (9)
Burundi	Malaria	1.68 (8)	1.65 (8)	1.71 (9)	1.63 (8)	1.59 (8)	1.67 (8)	1.47 (6)	1.43 (5)	1.53 (6)	3.29 (9)	3.32 (10)	3.27 (9)
Burundi	Maternal conditions	0.60 (3)	1.21 (6)	0 (0)	0.59 (3)	1.21 (6)	0 (0)	0.94 (4)	1.72 (7)	0 (0)	1.00 (3)	1.95 (6)	0 (0)
Burundi	Neonatal conditions	1.22 (6)	1.12 (5)	1.30 (7)	1.31 (7)	1.20 (6)	1.41 (7)	1.82 (7)	1.66 (6)	1.96 (8)	1.92 (6)	1.80 (5)	2.03 (6)
Burundi	Tuberculosis	1.06 (5)	0.97 (5)	1.14 (6)	1.17 (6)	1.04 (5)	1.27 (6)	1.33 (5)	1.22 (5)	1.45 (6)	3.04 (9)	2.94 (8)	3.26 (9)
Burundi	Total contribution of other causes	6.07 (30)	5.57 (27)	6.55 (33)	5.24 (26)	4.95 (24)	5.52 (28)	6.04 (24)	5.84 (22)	6.33 (26)	9.16 (26)	7.60 (22)	10.49 (30)
Burundi	Cardiovascular diseases excluding NCD-7	0.53 (3)	0.89 (4)	0.18 (1)	0.48 (2)	0.85 (4)	0.13 (1)	0.50 (2)	0.87 (3)	0.14 (1)	0.47 (1)	0.82 (2)	0.09 (0)
Burundi	Congenital anomalies	0.24 (1)	0.24 (1)	0.25 (1)	0.25 (1)	0.25 (1)	0.25 (1)	0.30 (1)	0.30 (1)	0.30 (1)	0.17 (0)	0.19 (1)	0.15 (0)
Burundi	COVID-19	0.48 (2)	0.41 (2)	0.55 (3)	0 (0)	0 (0)	0 (0)	0 (0)	0 (0)	0 (0)	0 (0)	0 (0)	0 (0)
Burundi	COVID-19 pandemic-related	0.32 (2)	0.26 (1)	0.38 (2)	0 (0)	0 (0)	0 (0)	0 (0)	0 (0)	0 (0)	0 (0)	0 (0)	0 (0)
Burundi	Digestive diseases excluding NCD-7	0.54 (3)	0.42 (2)	0.64 (3)	0.49 (2)	0.40 (2)	0.56 (3)	0.48 (2)	0.42 (2)	0.55 (2)	0.38 (1)	0.36 (1)	0.42 (1)
Burundi	Endocrine, blood, immune disorders	0.02 (0)	0.06 (0)	-0.02 (0)	0.02 (0)	0.06 (0)	-0.02 (0)	0.03 (0)	0.07 (0)	-0.01 (0)	0.02 (0)	0.05 (0)	-0.01 (0)
Burundi	Genitourinary diseases excluding NCD-7	0.55 (3)	0.46 (2)	0.64 (3)	0.52 (3)	0.44 (2)	0.59 (3)	0.50 (2)	0.42 (2)	0.57 (2)	0.38 (1)	0.37 (1)	0.41 (1)
Burundi	Infectious & parasitic diseases excluding I-8	0.90 (4)	0.80 (4)	1.00 (5)	0.88 (4)	0.80 (4)	0.95 (5)	1.24 (5)	1.19 (5)	1.28 (5)	1.48 (4)	1.49 (4)	1.50 (4)
Burundi	Violence	0.39 (2)	0.17 (1)	0.62 (3)	0.42 (2)	0.19 (1)	0.66 (3)	0.32 (1)	0.13 (1)	0.54 (2)	4.03 (12)	2.13 (6)	5.53 (16)
Burundi	Cancers excluding NCD-7	0.13 (1)	0.17 (1)	0.13 (1)	0.34 (2)	0.31 (2)	0.41 (2)	0.31 (1)	0.22 (1)	0.42 (2)	0.16 (0)	0.06 (0)	0.33 (1)
Burundi	Mental & substance use disorders	-0.04 (0)	-0.02 (0)	-0.06 (0)	-0.05 (0)	-0.03 (0)	-0.08 (0)	-0.06 (0)	-0.02 (0)	-0.08 (0)	-0.05 (0)	-0.02 (0)	-0.08 (0)
Burundi	Musculoskeletal diseases	-0.02 (0)	-0.02 (0)	-0.02 (0)	-0.02 (0)	-0.03 (0)	-0.02 (0)	-0.02 (0)	-0.02 (0)	-0.02 (0)	-0.02 (0)	-0.02 (0)	-0.02 (0)
Burundi	Neurological conditions	0.12 (1)	0.11 (1)	0.13 (1)	0.09 (0)	0.09 (0)	0.09 (0)	0.12 (0)	0.12 (0)	0.13 (1)	0 (0)	0.01 (0)	0 (0)
Burundi	Nutritional deficiencies	0.47 (2)	0.48 (2)	0.46 (2)	0.49 (2)	0.50 (2)	0.47 (2)	0.80 (3)	0.82 (3)	0.77 (3)	0.96 (3)	1.05 (3)	0.88 (3)
Burundi	Other neoplasms	-0.06 (0)	-0.05 (0)	-0.06 (0)	-0.06 (0)	-0.05 (0)	-0.06 (0)	-0.05 (0)	-0.05 (0)	-0.05 (0)	-0.04 (0)	-0.04 (0)	-0.04 (0)
Burundi	Respiratory diseases excluding NCD-7	0.21 (1)	0.24 (1)	0.19 (1)	0.20 (1)	0.23 (1)	0.17 (1)	0.23 (1)	0.25 (1)	0.20 (1)	0.21 (1)	0.24 (1)	0.19 (1)
Burundi	Respiratory infections excluding I-8	0.07 (0)	0.07 (0)	0.06 (0)	0.06 (0)	0.07 (0)	0.06 (0)	0.08 (0)	0.09 (0)	0.07 (0)	0.05 (0)	0.06 (0)	0.04 (0)
Burundi	Skin diseases	0.05 (0)	0.05 (0)	0.04 (0)	0.04 (0)	0.05 (0)	0.04 (0)	0.05 (0)	0.05 (0)	0.04 (0)	0.03 (0)	0.04 (0)	0.03 (0)
Burundi	Sudden infant death syndrome	0 (0)	0 (0)	0.01 (0)	0.01 (0)	0 (0)	0.01 (0)	0.02 (0)	0.02 (0)	0.02 (0)	0.03 (0)	0.03 (0)	0.03 (0)
Burundi	Unintentional injuries excluding NCD-7	1.16 (6)	0.84 (4)	1.45 (7)	1.09 (5)	0.83 (4)	1.33 (7)	1.19 (5)	0.94 (4)	1.45 (6)	0.90 (3)	0.77 (2)	1.05 (3)
Belgium	Total life expectancy gap	0.57	0.44	0.65	0.39	0.49	0.30	2.20	1.87	2.56	4.49	3.62	5.37
Belgium	Total contribution of NCD-7	-0.26 (-46)	-0.34 (-76)	-0.18 (-28)	0.05 (12)	0.03 (6)	0.07 (23)	1.55 (71)	1.12 (60)	1.96 (77)	3.19 (71)	2.30 (64)	3.99 (74)
Belgium	Atherosclerotic cardiovascular diseases	-0.38 (-67)	-0.35 (-80)	-0.39 (-60)	-0.20 (-51)	-0.11 (-24)	-0.27 (-90)	0.61 (28)	0.63 (34)	0.58 (23)	1.56 (35)	1.54 (42)	1.54 (29)
Belgium	-Ischemic heart disease	-0.31 (-54)	-0.26 (-58)	-0.34 (-53)	-0.16 (-41)	-0.07 (-14)	-0.24 (-81)	0.52 (24)	0.53 (28)	0.52 (20)	1.26 (28)	1.20 (33)	1.30 (24)
Belgium	-Ischemic stroke	-0.07 (-13)	-0.10 (-22)	-0.04 (-7)	-0.04 (-9)	-0.04 (-9)	-0.03 (-10)	0.08 (4)	0.10 (5)	0.06 (2)	0.29 (7)	0.33 (9)	0.25 (5)
Belgium	Diabetes	-0.09 (-17)	-0.10 (-23)	-0.08 (-13)	-0.09 (-23)	-0.08 (-17)	-0.09 (-30)	-0.04 (-2)	-0.02 (-1)	-0.06 (-2)	-0.01 (0)	0.02 (1)	-0.04 (-1)
Belgium	-Diabetes mellitus	-0.08 (-14)	-0.09 (-19)	-0.08 (-12)	-0.08 (-20)	-0.07 (-15)	-0.08 (-27)	-0.03 (-1)	-0.01 (-1)	-0.05 (-2)	0 (0)	0.03 (1)	-0.03 (-1)
Belgium	-Chronic kidney disease due to diabetes	-0.01 (-2)	-0.02 (-4)	-0.01 (-1)	-0.01 (-3)	-0.01 (-2)	-0.01 (-3)	-0.01 (0)	-0.01 (0)	-0.01 (0)	-0.01 (0)	-0.01 (0)	-0.01 (0)
Belgium	Tobacco-related noncommunicable diseases	0.11 (19)	0.05 (12)	0.15 (23)	0.20 (51)	0.14 (28)	0.26 (86)	0.57 (26)	0.17 (9)	0.93 (37)	0.73 (16)	0.06 (2)	1.37 (26)
Belgium	-Chronic obstructive pulmonary disease	0.10 (18)	0.08 (17)	0.12 (19)	0.13 (33)	0.10 (21)	0.15 (52)	0.25 (12)	0.14 (8)	0.36 (14)	0.36 (8)	0.18 (5)	0.55 (10)
Belgium	-Larynx cancer	0 (-1)	0 (0)	-0.01 (-1)	0 (0)	0 (0)	0 (0)	0.01 (0)	0 (0)	0.02 (1)	0.03 (1)	0.01 (0)	0.06 (1)
Belgium	-Mouth & oropharynx cancers	-0.01 (-1)	-0.01 (-2)	-0.01 (-1)	0 (0)	0 (1)	0 (-1)	0.01 (1)	0 (0)	0.03 (1)	0.02 (1)	0 (0)	0.05 (1)
Belgium	-Stomach cancer	-0.04 (-8)	-0.04 (-9)	-0.05 (-7)	-0.04 (-10)	-0.04 (-8)	-0.04 (-14)	-0.02 (-1)	-0.01 (-1)	-0.02 (-1)	0.03 (1)	0.02 (1)	0.04 (1)
Belgium	-Trachea, bronchus, lung cancers	0.02 (3)	-0.02 (-4)	0.04 (6)	0.07 (18)	0.03 (7)	0.10 (35)	0.29 (13)	0.03 (1)	0.53 (21)	0.31 (7)	-0.13 (-3)	0.72 (13)
Belgium	Hemorrhagic stroke	0 (0)	0 (1)	0 (0)	0.01 (2)	0.01 (3)	0 (1)	0.09 (4)	0.11 (6)	0.07 (3)	0.20 (4)	0.22 (6)	0.17 (3)
Belgium	Road injury	0.01 (2)	0.01 (2)	0.02 (2)	0.04 (11)	0.02 (5)	0.06 (19)	0.14 (6)	0.07 (4)	0.20 (8)	0.41 (9)	0.24 (7)	0.55 (10)
Belgium	Suicide	0.19 (33)	0.13 (28)	0.24 (37)	0.17 (43)	0.11 (22)	0.22 (75)	0.24 (11)	0.15 (8)	0.31 (12)	0.29 (6)	0.18 (5)	0.39 (7)
Belgium	Infection-related noncommunicable diseases	-0.10 (-17)	-0.08 (-17)	-0.12 (-18)	-0.09 (-22)	-0.06 (-12)	-0.11 (-37)	-0.05 (-2)	0 (0)	-0.09 (-3)	0.02 (0)	0.05 (1)	-0.01 (0)
Belgium	-Cervix uteri cancer	0 (0)	0 (-1)	0 (0)	0 (-1)	-0.01 (-1)	0 (0)	0.01 (0)	0.02 (1)	0 (0)	0.01 (0)	0.02 (0)	0 (0)
Belgium	-Cirrhosis due to hepatitis B	-0.01 (-1)	0 (-1)	-0.01 (-1)	-0.01 (-2)	0 (-1)	-0.01 (-3)	-0.01 (0)	0 (0)	-0.01 (0)	0 (0)	0 (0)	0 (0)
Belgium	-Cirrhosis due to hepatitis C	-0.01 (-2)	-0.01 (-1)	-0.02 (-3)	-0.01 (-3)	0 (-1)	-0.02 (-7)	-0.01 (-1)	0 (0)	-0.02 (-1)	-0.01 (0)	0 (0)	-0.01 (0)
Belgium	-Liver cancer secondary to hepatitis B	-0.01 (-2)	-0.01 (-1)	-0.02 (-3)	-0.01 (-3)	0 (-1)	-0.02 (-5)	-0.01 (0)	0 (0)	-0.02 (-1)	-0.01 (0)	0 (0)	-0.01 (0)
Belgium	-Liver cancer secondary to hepatitis C	-0.01 (-2)	-0.01 (-1)	-0.02 (-3)	-0.01 (-2)	0 (0)	-0.02 (-6)	-0.01 (-1)	0 (0)	-0.02 (-1)	-0.01 (0)	-0.01 (0)	-0.02 (0)
Belgium	-Rheumatic heart disease	-0.01 (-2)	-0.01 (-2)	-0.01 (-1)	0 (-1)	0 (-1)	-0.01 (-2)	0 (0)	0.01 (1)	0 (0)	0.01 (0)	0.02 (1)	0 (0)
Belgium	Total contribution of I-8	0.24 (43)	0.24 (54)	0.23 (36)	0.22 (57)	0.23 (48)	0.20 (68)	0.14 (7)	0.14 (8)	0.15 (6)	0.32 (7)	0.31 (9)	0.33 (6)
Belgium	Childhood-cluster diseases	0 (0)	0 (0)	0 (0)	0 (0)	0 (0)	0 (0)	0 (0)	0 (0)	0 (0)	0 (0)	0 (0)	0 (0)
Belgium	Diarrheal diseases	0.01 (2)	0.02 (4)	0.01 (1)	0.02 (4)	0.02 (5)	0.01 (3)	0.01 (1)	0.02 (1)	0.01 (0)	-0.01 (0)	-0.01 (0)	-0.01 (0)
Belgium	HIV/AIDS	0 (-1)	0 (0)	-0.01 (-1)	0 (-1)	0 (0)	-0.01 (-2)	0.01 (0)	0.01 (0)	0 (0)	0.01 (0)	0.01 (0)	0 (0)
Belgium	Lower respiratory infections	0.26 (46)	0.25 (57)	0.25 (39)	0.21 (53)	0.22 (45)	0.19 (65)	0.15 (7)	0.14 (8)	0.15 (6)	0.30 (7)	0.29 (8)	0.30 (6)
Belgium	Malaria	0 (0)	0 (0)	0 (0)	0 (0)	0 (0)	0 (0)	0 (0)	0 (0)	0 (0)	0 (0)	0 (0)	0 (0)
Belgium	Maternal conditions	0 (0)	0 (0)	0 (0)	0 (0)	0 (0)	0 (0)	0 (0)	0 (0)	0 (0)	0 (0)	0 (0)	0 (0)
Belgium	Neonatal conditions	-0.03 (-5)	-0.03 (-6)	-0.02 (-4)	0 (0)	0 (-1)	0 (0)	-0.02 (-1)	-0.03 (-2)	-0.01 (-1)	0.02 (0)	0.02 (1)	0.01 (0)
Belgium	Tuberculosis	0 (0)	0 (0)	0 (0)	0 (1)	0 (0)	0 (2)	0 (0)	0 (0)	0 (0)	0.01 (0)	0.01 (0)	0.02 (0)
Belgium	Total contribution of other causes	0.58 (103)	0.54 (122)	0.60 (92)	0.12 (31)	0.22 (46)	0.03 (9)	0.50 (23)	0.61 (32)	0.45 (18)	0.99 (22)	1.00 (28)	1.06 (20)
Belgium	Cardiovascular diseases excluding NCD-7	-0.21 (-36)	-0.25 (-56)	-0.16 (-25)	-0.12 (-30)	-0.12 (-25)	-0.11 (-35)	-0.02 (-1)	0 (0)	-0.04 (-1)	0.15 (3)	0.14 (4)	0.17 (3)
Belgium	Congenital anomalies	-0.02 (-3)	-0.02 (-4)	-0.02 (-3)	-0.01 (-2)	-0.01 (-1)	-0.01 (-4)	0.01 (1)	0.01 (0)	0.02 (1)	0.05 (1)	0.04 (1)	0.05 (1)
Belgium	COVID-19	0.90 (159)	0.92 (207)	0.85 (132)	0 (0)	0 (0)	0 (0)	0 (0)	0 (0)	0 (0)	0 (0)	0 (0)	0 (0)
Belgium	COVID-19 pandemic-related	0 (0)	0 (0)	0 (0)	0 (0)	0 (0)	0 (0)	0 (0)	0 (0)	0 (0)	0 (0)	0 (0)	0 (0)
Belgium	Digestive diseases excluding NCD-7	0.06 (11)	0.05 (12)	0.07 (11)	0.08 (21)	0.09 (19)	0.07 (25)	0.10 (4)	0.11 (6)	0.08 (3)	0.18 (4)	0.19 (5)	0.17 (3)
Belgium	Endocrine, blood, immune disorders	0 (1)	0.01 (2)	0 (0)	0 (1)	0.01 (3)	0 (-2)	0.02 (1)	0.03 (2)	0.01 (0)	0.02 (1)	0.03 (1)	0.01 (0)
Belgium	Genitourinary diseases excluding NCD-7	0.04 (7)	0.04 (10)	0.03 (4)	0.06 (14)	0.08 (16)	0.03 (11)	0.05 (2)	0.07 (4)	0.03 (1)	-0.01 (0)	-0.02 (0)	-0.01 (0)
Belgium	Infectious & parasitic diseases excluding I-8	0.03 (6)	0.03 (7)	0.03 (5)	0.05 (13)	0.05 (11)	0.05 (15)	0.09 (4)	0.10 (5)	0.08 (3)	0.12 (3)	0.12 (3)	0.12 (2)
Belgium	Violence	0.01 (1)	0.01 (3)	0 (1)	0.01 (2)	0.01 (2)	0.01 (2)	0.01 (1)	0.02 (1)	0.01 (1)	0.03 (1)	0.03 (1)	0.03 (1)
Belgium	Cancers excluding NCD-7	-0.21 (-37)	-0.18 (-42)	-0.23 (-36)	-0.04 (-11)	0 (0)	-0.08 (-27)	0.27 (12)	0.33 (17)	0.25 (10)	0.48 (11)	0.56 (15)	0.46 (9)
Belgium	Mental & substance use disorders	-0.05 (-8)	-0.03 (-7)	-0.06 (-9)	-0.05 (-13)	-0.03 (-7)	-0.07 (-24)	-0.04 (-2)	-0.01 (-1)	-0.06 (-2)	-0.04 (-1)	-0.03 (-1)	-0.04 (-1)
Belgium	Musculoskeletal diseases	-0.01 (-1)	-0.01 (-3)	0 (0)	0 (0)	0 (-1)	0 (1)	-0.01 (-1)	-0.02 (-1)	-0.01 (0)	0 (0)	0.01 (0)	0 (0)
Belgium	Neurological conditions	-0.09 (-16)	-0.14 (-32)	-0.04 (-6)	0.02 (4)	0 (0)	0.03 (11)	-0.11 (-5)	-0.15 (-8)	-0.07 (-3)	-0.22 (-5)	-0.29 (-8)	-0.14 (-3)
Belgium	Nutritional deficiencies	0 (0)	0 (0)	0 (0)	0 (1)	0 (1)	0 (0)	0 (0)	0 (0)	0 (0)	0 (0)	0.01 (0)	0 (0)
Belgium	Other neoplasms	0.03 (5)	0.02 (5)	0.03 (5)	0.03 (8)	0.03 (5)	0.03 (11)	0.01 (0)	0 (0)	0.01 (1)	0 (0)	0 (0)	0 (0)
Belgium	Respiratory diseases excluding NCD-7	-0.04 (-7)	-0.04 (-10)	-0.04 (-6)	-0.03 (-8)	-0.04 (-8)	-0.02 (-8)	-0.02 (-1)	-0.02 (-1)	-0.01 (0)	0.05 (1)	0.04 (1)	0.06 (1)
Belgium	Respiratory infections excluding I-8	0 (0)	0 (0)	0 (0)	0 (0)	0 (0)	0 (0)	0 (0)	0 (0)	0 (0)	0 (0)	0 (0)	0 (0)
Belgium	Skin diseases	0 (1)	0.01 (1)	0 (0)	0.01 (2)	0.01 (2)	0 (2)	0.01 (0)	0.01 (0)	0 (0)	0.03 (1)	0.04 (1)	0.01 (0)
Belgium	Sudden infant death syndrome	0 (0)	0 (0)	0 (0)	0 (1)	0 (0)	0 (1)	0.02 (1)	0.01 (1)	0.02 (1)	0.03 (1)	0.02 (1)	0.03 (1)
Belgium	Unintentional injuries excluding NCD-7	0.12 (22)	0.13 (29)	0.12 (18)	0.12 (29)	0.14 (28)	0.09 (31)	0.11 (5)	0.12 (6)	0.10 (4)	0.11 (2)	0.09 (2)	0.13 (2)
Benin	Total life expectancy gap	22.74	23.78	21.62	22.46	23.54	21.32	23.98	25.36	22.57	25.80	26.36	25.24
Benin	Total contribution of NCD-7	5.83 (26)	6.46 (27)	5.12 (24)	5.81 (26)	6.46 (27)	5.10 (24)	5.25 (22)	5.97 (24)	4.49 (20)	4.59 (18)	5.03 (19)	4.24 (17)
Benin	Atherosclerotic cardiovascular diseases	1.78 (8)	2.05 (9)	1.48 (7)	1.85 (8)	2.11 (9)	1.55 (7)	1.50 (6)	1.75 (7)	1.23 (5)	1.31 (5)	1.50 (6)	1.14 (4)
Benin	-Ischemic heart disease	0.75 (3)	0.93 (4)	0.56 (3)	0.76 (3)	0.93 (4)	0.57 (3)	0.51 (2)	0.70 (3)	0.32 (1)	0.39 (2)	0.53 (2)	0.27 (1)
Benin	-Ischemic stroke	1.03 (5)	1.11 (5)	0.92 (4)	1.09 (5)	1.17 (5)	0.98 (5)	0.99 (4)	1.06 (4)	0.91 (4)	0.92 (4)	0.96 (4)	0.87 (3)
Benin	Diabetes	0.76 (3)	0.85 (4)	0.66 (3)	0.76 (3)	0.85 (4)	0.67 (3)	0.70 (3)	0.77 (3)	0.63 (3)	0.53 (2)	0.55 (2)	0.51 (2)
Benin	-Diabetes mellitus	0.64 (3)	0.74 (3)	0.55 (3)	0.65 (3)	0.74 (3)	0.55 (3)	0.59 (2)	0.67 (3)	0.52 (2)	0.44 (2)	0.47 (2)	0.41 (2)
Benin	-Chronic kidney disease due to diabetes	0.11 (1)	0.11 (0)	0.12 (1)	0.11 (1)	0.11 (0)	0.12 (1)	0.11 (0)	0.10 (0)	0.11 (0)	0.08 (0)	0.08 (0)	0.09 (0)
Benin	Tobacco-related noncommunicable diseases	-0.15 (-1)	-0.02 (0)	-0.27 (-1)	-0.13 (-1)	-0.02 (0)	-0.24 (-1)	-0.15 (-1)	-0.04 (0)	-0.25 (-1)	-0.21 (-1)	-0.13 (0)	-0.27 (-1)
Benin	-Chronic obstructive pulmonary disease	0.20 (1)	0.20 (1)	0.20 (1)	0.21 (1)	0.20 (1)	0.21 (1)	0.20 (1)	0.19 (1)	0.21 (1)	0.15 (1)	0.12 (0)	0.18 (1)
Benin	-Larynx cancer	-0.01 (0)	0 (0)	-0.01 (0)	-0.01 (0)	0 (0)	-0.01 (0)	-0.01 (0)	0 (0)	-0.01 (0)	-0.01 (0)	0 (0)	-0.01 (0)
Benin	-Mouth & oropharynx cancers	0.01 (0)	0.05 (0)	-0.02 (0)	0.02 (0)	0.05 (0)	-0.01 (0)	0.02 (0)	0.05 (0)	-0.01 (0)	0.01 (0)	0.04 (0)	-0.01 (0)
Benin	-Stomach cancer	0.06 (0)	0.04 (0)	0.06 (0)	0.09 (0)	0.06 (0)	0.11 (1)	0.09 (0)	0.06 (0)	0.11 (0)	0.07 (0)	0.04 (0)	0.09 (0)
Benin	-Trachea, bronchus, lung cancers	-0.36 (-2)	-0.27 (-1)	-0.43 (-2)	-0.36 (-2)	-0.28 (-1)	-0.43 (-2)	-0.36 (-2)	-0.28 (-1)	-0.44 (-2)	-0.36 (-1)	-0.28 (-1)	-0.43 (-2)
Benin	Hemorrhagic stroke	1.42 (6)	1.97 (8)	0.94 (4)	1.46 (6)	2.02 (9)	0.98 (5)	1.51 (6)	2.06 (8)	1.01 (4)	1.45 (6)	1.94 (7)	0.99 (4)
Benin	Road injury	1.03 (5)	0.72 (3)	1.26 (6)	0.77 (3)	0.51 (2)	0.97 (5)	0.54 (2)	0.38 (1)	0.66 (3)	0.55 (2)	0.35 (1)	0.76 (3)
Benin	Suicide	0.18 (1)	0.08 (0)	0.24 (1)	0.19 (1)	0.08 (0)	0.25 (1)	0.16 (1)	0.08 (0)	0.22 (1)	0.07 (0)	0.02 (0)	0.13 (1)
Benin	Infection-related noncommunicable diseases	0.81 (4)	0.83 (3)	0.80 (4)	0.92 (4)	0.92 (4)	0.92 (4)	0.98 (4)	0.96 (4)	1.00 (4)	0.89 (3)	0.79 (3)	0.99 (4)
Benin	-Cervix uteri cancer	0.12 (1)	0.29 (1)	0 (0)	0.14 (1)	0.34 (1)	0 (0)	0.14 (1)	0.34 (1)	0 (0)	0.13 (0)	0.27 (1)	0 (0)
Benin	-Cirrhosis due to hepatitis B	0.35 (2)	0.27 (1)	0.41 (2)	0.37 (2)	0.28 (1)	0.43 (2)	0.38 (2)	0.30 (1)	0.44 (2)	0.32 (1)	0.25 (1)	0.40 (2)
Benin	-Cirrhosis due to hepatitis C	0.14 (1)	0.12 (1)	0.16 (1)	0.15 (1)	0.12 (1)	0.16 (1)	0.15 (1)	0.13 (1)	0.17 (1)	0.13 (0)	0.10 (0)	0.15 (1)
Benin	-Liver cancer secondary to hepatitis B	0.09 (0)	0.04 (0)	0.13 (1)	0.12 (1)	0.05 (0)	0.17 (1)	0.15 (1)	0.06 (0)	0.22 (1)	0.17 (1)	0.05 (0)	0.28 (1)
Benin	-Liver cancer secondary to hepatitis C	0.01 (0)	0.02 (0)	-0.01 (0)	0.01 (0)	0.03 (0)	0 (0)	0.02 (0)	0.03 (0)	0 (0)	0.02 (0)	0.03 (0)	0.01 (0)
Benin	-Rheumatic heart disease	0.04 (0)	0.03 (0)	0.05 (0)	0.04 (0)	0.03 (0)	0.05 (0)	0.05 (0)	0.04 (0)	0.06 (0)	0.05 (0)	0.04 (0)	0.06 (0)
Benin	Total contribution of I-8	9.54 (42)	10.30 (43)	8.91 (41)	10.43 (46)	11.12 (47)	9.84 (46)	12.38 (52)	13.21 (52)	11.62 (51)	16.11 (62)	16.91 (64)	15.15 (60)
Benin	Childhood-cluster diseases	0.11 (1)	0.12 (0)	0.11 (1)	0.31 (1)	0.34 (1)	0.29 (1)	0.35 (1)	0.38 (2)	0.32 (1)	1.94 (8)	2.04 (8)	1.82 (7)
Benin	Diarrheal diseases	1.61 (7)	1.59 (7)	1.60 (7)	1.83 (8)	1.80 (8)	1.82 (9)	2.52 (11)	2.55 (10)	2.46 (11)	3.15 (12)	3.15 (12)	3.12 (12)
Benin	HIV/AIDS	0.65 (3)	0.69 (3)	0.62 (3)	0.84 (4)	0.82 (3)	0.85 (4)	1.02 (4)	1.01 (4)	1.02 (4)	2.08 (8)	2.36 (9)	1.78 (7)
Benin	Lower respiratory infections	2.29 (10)	2.20 (9)	2.34 (11)	2.59 (12)	2.47 (10)	2.65 (12)	3.02 (13)	2.90 (11)	3.09 (14)	3.23 (13)	3.06 (12)	3.38 (13)
Benin	Malaria	1.92 (8)	2.00 (8)	1.85 (9)	1.92 (9)	2.01 (9)	1.83 (9)	2.05 (9)	2.13 (8)	1.97 (9)	1.79 (7)	1.89 (7)	1.70 (7)
Benin	Maternal conditions	0.73 (3)	1.70 (7)	0 (0)	0.73 (3)	1.69 (7)	0 (0)	0.86 (4)	1.92 (8)	0 (0)	0.81 (3)	1.59 (6)	0 (0)
Benin	Neonatal conditions	1.67 (7)	1.54 (6)	1.78 (8)	1.75 (8)	1.61 (7)	1.87 (9)	1.96 (8)	1.82 (7)	2.09 (9)	2.26 (9)	2.13 (8)	2.37 (9)
Benin	Tuberculosis	0.55 (2)	0.47 (2)	0.61 (3)	0.47 (2)	0.39 (2)	0.53 (2)	0.60 (3)	0.50 (2)	0.67 (3)	0.85 (3)	0.70 (3)	0.99 (4)
Benin	Total contribution of other causes	7.37 (32)	7.01 (29)	7.59 (35)	6.22 (28)	5.96 (25)	6.38 (30)	6.35 (26)	6.17 (24)	6.45 (29)	5.10 (20)	4.42 (17)	5.84 (23)
Benin	Cardiovascular diseases excluding NCD-7	0.54 (2)	0.60 (3)	0.48 (2)	0.55 (2)	0.60 (3)	0.50 (2)	0.53 (2)	0.61 (2)	0.44 (2)	0.44 (2)	0.51 (2)	0.38 (1)
Benin	Congenital anomalies	0.27 (1)	0.29 (1)	0.26 (1)	0.28 (1)	0.29 (1)	0.27 (1)	0.27 (1)	0.29 (1)	0.26 (1)	0.20 (1)	0.19 (1)	0.21 (1)
Benin	COVID-19	1.11 (5)	0.94 (4)	1.23 (6)	0 (0)	0 (0)	0 (0)	0 (0)	0 (0)	0 (0)	0 (0)	0 (0)	0 (0)
Benin	COVID-19 pandemic-related	0.41 (2)	0.35 (1)	0.46 (2)	0 (0)	0 (0)	0 (0)	0 (0)	0 (0)	0 (0)	0 (0)	0 (0)	0 (0)
Benin	Digestive diseases excluding NCD-7	0.83 (4)	0.77 (3)	0.85 (4)	0.87 (4)	0.80 (3)	0.89 (4)	0.87 (4)	0.81 (3)	0.90 (4)	0.72 (3)	0.59 (2)	0.84 (3)
Benin	Endocrine, blood, immune disorders	0.56 (2)	0.67 (3)	0.47 (2)	0.59 (3)	0.70 (3)	0.50 (2)	0.59 (2)	0.69 (3)	0.51 (2)	0.47 (2)	0.47 (2)	0.47 (2)
Benin	Genitourinary diseases excluding NCD-7	0.75 (3)	0.65 (3)	0.82 (4)	0.77 (3)	0.65 (3)	0.85 (4)	0.72 (3)	0.61 (2)	0.81 (4)	0.56 (2)	0.45 (2)	0.66 (3)
Benin	Infectious & parasitic diseases excluding I-8	1.16 (5)	1.13 (5)	1.18 (5)	1.20 (5)	1.16 (5)	1.23 (6)	1.58 (7)	1.58 (6)	1.58 (7)	1.47 (6)	1.33 (5)	1.60 (6)
Benin	Violence	0.34 (1)	0.16 (1)	0.48 (2)	0.32 (1)	0.15 (1)	0.46 (2)	0.30 (1)	0.14 (1)	0.44 (2)	0.28 (1)	0.11 (0)	0.47 (2)
Benin	Cancers excluding NCD-7	-0.03 (0)	0.20 (1)	-0.17 (-1)	0.17 (1)	0.31 (1)	0.09 (0)	0 (0)	0.13 (1)	-0.07 (0)	-0.24 (-1)	-0.22 (-1)	-0.23 (-1)
Benin	Mental & substance use disorders	-0.07 (0)	-0.05 (0)	-0.10 (0)	-0.08 (0)	-0.05 (0)	-0.10 (0)	-0.08 (0)	-0.05 (0)	-0.11 (0)	-0.09 (0)	-0.06 (0)	-0.11 (0)
Benin	Musculoskeletal diseases	-0.01 (0)	0.01 (0)	-0.03 (0)	-0.01 (0)	0.01 (0)	-0.03 (0)	-0.01 (0)	0.01 (0)	-0.03 (0)	-0.02 (0)	-0.01 (0)	-0.02 (0)
Benin	Neurological conditions	0.06 (0)	0.07 (0)	0.05 (0)	0.05 (0)	0.05 (0)	0.05 (0)	0.01 (0)	0.01 (0)	0 (0)	-0.10 (0)	-0.10 (0)	-0.08 (0)
Benin	Nutritional deficiencies	0.14 (1)	0.16 (1)	0.13 (1)	0.15 (1)	0.17 (1)	0.14 (1)	0.22 (1)	0.23 (1)	0.20 (1)	0.38 (1)	0.38 (1)	0.37 (1)
Benin	Other neoplasms	-0.05 (0)	-0.05 (0)	-0.06 (0)	-0.06 (0)	-0.05 (0)	-0.06 (0)	-0.06 (0)	-0.05 (0)	-0.06 (0)	-0.05 (0)	-0.05 (0)	-0.06 (0)
Benin	Respiratory diseases excluding NCD-7	0.25 (1)	0.30 (1)	0.20 (1)	0.26 (1)	0.31 (1)	0.21 (1)	0.26 (1)	0.31 (1)	0.23 (1)	0.23 (1)	0.24 (1)	0.23 (1)
Benin	Respiratory infections excluding I-8	0.06 (0)	0.06 (0)	0.06 (0)	0.06 (0)	0.06 (0)	0.06 (0)	0.06 (0)	0.07 (0)	0.06 (0)	0.06 (0)	0.06 (0)	0.06 (0)
Benin	Skin diseases	-0.01 (0)	-0.01 (0)	0 (0)	-0.01 (0)	-0.01 (0)	0 (0)	-0.01 (0)	-0.01 (0)	0 (0)	-0.01 (0)	-0.01 (0)	-0.01 (0)
Benin	Sudden infant death syndrome	0 (0)	0 (0)	0 (0)	0 (0)	0 (0)	0 (0)	0 (0)	0 (0)	0.01 (0)	0.01 (0)	0.01 (0)	0.01 (0)
Benin	Unintentional injuries excluding NCD-7	1.06 (5)	0.78 (3)	1.27 (6)	1.11 (5)	0.80 (3)	1.33 (6)	1.08 (5)	0.81 (3)	1.29 (6)	0.79 (3)	0.52 (2)	1.06 (4)
Burkina Faso	Total life expectancy gap	22.33	22.81	21.86	22.20	22.69	21.71	26.07	26.88	25.29	31.65	32.50	30.81
Burkina Faso	Total contribution of NCD-7	5.26 (24)	5.05 (22)	5.44 (25)	5.43 (24)	5.29 (23)	5.54 (26)	5.47 (21)	5.25 (20)	5.69 (23)	4.78 (15)	4.41 (14)	5.24 (17)
Burkina Faso	Atherosclerotic cardiovascular diseases	1.57 (7)	1.70 (7)	1.46 (7)	1.69 (8)	1.84 (8)	1.56 (7)	1.67 (6)	1.81 (7)	1.54 (6)	1.28 (4)	1.22 (4)	1.33 (4)
Burkina Faso	-Ischemic heart disease	1.04 (5)	1.29 (6)	0.82 (4)	1.11 (5)	1.38 (6)	0.87 (4)	1.09 (4)	1.33 (5)	0.87 (3)	0.81 (3)	0.89 (3)	0.74 (2)
Burkina Faso	-Ischemic stroke	0.53 (2)	0.41 (2)	0.64 (3)	0.58 (3)	0.46 (2)	0.69 (3)	0.58 (2)	0.49 (2)	0.67 (3)	0.47 (1)	0.33 (1)	0.59 (2)
Burkina Faso	Diabetes	0.65 (3)	0.60 (3)	0.68 (3)	0.67 (3)	0.62 (3)	0.71 (3)	0.65 (2)	0.60 (2)	0.69 (3)	0.59 (2)	0.57 (2)	0.60 (2)
Burkina Faso	-Diabetes mellitus	0.55 (2)	0.49 (2)	0.60 (3)	0.57 (3)	0.51 (2)	0.62 (3)	0.55 (2)	0.50 (2)	0.60 (2)	0.51 (2)	0.48 (1)	0.53 (2)
Burkina Faso	-Chronic kidney disease due to diabetes	0.10 (0)	0.11 (0)	0.09 (0)	0.10 (0)	0.11 (1)	0.09 (0)	0.09 (0)	0.11 (0)	0.08 (0)	0.08 (0)	0.09 (0)	0.07 (0)
Burkina Faso	Tobacco-related noncommunicable diseases	-0.21 (-1)	-0.07 (0)	-0.32 (-1)	-0.19 (-1)	-0.05 (0)	-0.31 (-1)	-0.17 (-1)	-0.04 (0)	-0.27 (-1)	-0.13 (0)	-0.02 (0)	-0.23 (-1)
Burkina Faso	-Chronic obstructive pulmonary disease	0.10 (0)	0.11 (0)	0.10 (0)	0.11 (1)	0.12 (1)	0.11 (1)	0.13 (1)	0.13 (0)	0.13 (1)	0.14 (0)	0.14 (0)	0.14 (0)
Burkina Faso	-Larynx cancer	0 (0)	0 (0)	-0.01 (0)	0 (0)	0 (0)	-0.01 (0)	0 (0)	0 (0)	-0.01 (0)	0 (0)	0 (0)	-0.01 (0)
Burkina Faso	-Mouth & oropharynx cancers	0 (0)	0.03 (0)	-0.02 (0)	0.01 (0)	0.04 (0)	-0.01 (0)	0.01 (0)	0.03 (0)	-0.02 (0)	0.01 (0)	0.03 (0)	-0.01 (0)
Burkina Faso	-Stomach cancer	-0.01 (0)	0.02 (0)	-0.03 (0)	0 (0)	0.03 (0)	-0.02 (0)	0 (0)	0.03 (0)	-0.03 (0)	0 (0)	0.03 (0)	-0.03 (0)
Burkina Faso	-Trachea, bronchus, lung cancers	-0.31 (-1)	-0.21 (-1)	-0.39 (-2)	-0.31 (-1)	-0.20 (-1)	-0.40 (-2)	-0.30 (-1)	-0.20 (-1)	-0.38 (-1)	-0.27 (-1)	-0.19 (-1)	-0.34 (-1)
Burkina Faso	Hemorrhagic stroke	1.07 (5)	1.05 (5)	1.07 (5)	1.12 (5)	1.11 (5)	1.12 (5)	1.15 (4)	1.12 (4)	1.17 (5)	1.00 (3)	0.94 (3)	1.06 (3)
Burkina Faso	Road injury	0.96 (4)	0.64 (3)	1.23 (6)	0.77 (3)	0.51 (2)	1.00 (5)	0.73 (3)	0.49 (2)	0.95 (4)	0.70 (2)	0.50 (2)	0.93 (3)
Burkina Faso	Suicide	0.18 (1)	0.09 (0)	0.27 (1)	0.19 (1)	0.09 (0)	0.28 (1)	0.20 (1)	0.09 (0)	0.30 (1)	0.16 (0)	0.08 (0)	0.25 (1)
Burkina Faso	Infection-related noncommunicable diseases	1.04 (5)	1.04 (5)	1.04 (5)	1.18 (5)	1.17 (5)	1.18 (5)	1.24 (5)	1.17 (4)	1.32 (5)	1.19 (4)	1.11 (3)	1.29 (4)
Burkina Faso	-Cervix uteri cancer	0.14 (1)	0.30 (1)	0 (0)	0.16 (1)	0.34 (2)	0 (0)	0.15 (1)	0.31 (1)	0 (0)	0.14 (0)	0.28 (1)	0 (0)
Burkina Faso	-Cirrhosis due to hepatitis B	0.53 (2)	0.41 (2)	0.63 (3)	0.57 (3)	0.44 (2)	0.69 (3)	0.62 (2)	0.48 (2)	0.76 (3)	0.58 (2)	0.47 (1)	0.70 (2)
Burkina Faso	-Cirrhosis due to hepatitis C	0.08 (0)	0.07 (0)	0.09 (0)	0.09 (0)	0.08 (0)	0.10 (0)	0.10 (0)	0.08 (0)	0.11 (0)	0.09 (0)	0.08 (0)	0.11 (0)
Burkina Faso	-Liver cancer secondary to hepatitis B	0.20 (1)	0.12 (1)	0.27 (1)	0.24 (1)	0.14 (1)	0.33 (2)	0.25 (1)	0.13 (0)	0.37 (1)	0.25 (1)	0.12 (0)	0.38 (1)
Burkina Faso	-Liver cancer secondary to hepatitis C	0.02 (0)	0.05 (0)	0 (0)	0.03 (0)	0.06 (0)	0 (0)	0.03 (0)	0.06 (0)	0 (0)	0.03 (0)	0.05 (0)	0.01 (0)
Burkina Faso	-Rheumatic heart disease	0.08 (0)	0.07 (0)	0.09 (0)	0.08 (0)	0.07 (0)	0.09 (0)	0.09 (0)	0.08 (0)	0.10 (0)	0.10 (0)	0.09 (0)	0.11 (0)
Burkina Faso	Total contribution of I-8	8.30 (37)	8.59 (38)	8.04 (37)	9.39 (42)	9.66 (43)	9.13 (42)	13.46 (52)	14.18 (53)	12.73 (50)	19.85 (63)	20.97 (65)	18.54 (60)
Burkina Faso	Childhood-cluster diseases	0.05 (0)	0.05 (0)	0.05 (0)	0.11 (1)	0.12 (1)	0.11 (0)	0.21 (1)	0.23 (1)	0.19 (1)	1.07 (3)	1.17 (4)	0.98 (3)
Burkina Faso	Diarrheal diseases	1.52 (7)	1.59 (7)	1.42 (7)	1.71 (8)	1.81 (8)	1.61 (7)	1.92 (7)	2.02 (8)	1.81 (7)	2.72 (9)	2.97 (9)	2.47 (8)
Burkina Faso	HIV/AIDS	0.47 (2)	0.45 (2)	0.48 (2)	0.63 (3)	0.59 (3)	0.67 (3)	1.32 (5)	1.54 (6)	1.12 (4)	3.10 (10)	3.31 (10)	2.85 (9)
Burkina Faso	Lower respiratory infections	2.37 (11)	2.28 (10)	2.45 (11)	2.73 (12)	2.64 (12)	2.80 (13)	2.74 (11)	2.58 (10)	2.88 (11)	3.45 (11)	3.34 (10)	3.54 (11)
Burkina Faso	Malaria	1.73 (8)	1.80 (8)	1.67 (8)	1.74 (8)	1.81 (8)	1.68 (8)	4.25 (16)	4.43 (16)	4.07 (16)	5.36 (17)	5.49 (17)	5.24 (17)
Burkina Faso	Maternal conditions	0.30 (1)	0.67 (3)	0 (0)	0.31 (1)	0.71 (3)	0 (0)	0.52 (2)	1.07 (4)	0 (0)	0.88 (3)	1.62 (5)	0 (0)
Burkina Faso	Neonatal conditions	1.56 (7)	1.47 (6)	1.64 (8)	1.66 (7)	1.57 (7)	1.74 (8)	1.93 (7)	1.83 (7)	2.01 (8)	2.38 (8)	2.26 (7)	2.48 (8)
Burkina Faso	Tuberculosis	0.30 (1)	0.27 (1)	0.32 (1)	0.49 (2)	0.43 (2)	0.53 (2)	0.58 (2)	0.49 (2)	0.65 (3)	0.89 (3)	0.81 (2)	0.99 (3)
Burkina Faso	Total contribution of other causes	8.77 (39)	9.17 (40)	8.38 (38)	7.38 (33)	7.74 (34)	7.04 (32)	7.14 (27)	7.44 (28)	6.86 (27)	7.02 (22)	7.12 (22)	7.03 (23)
Burkina Faso	Cardiovascular diseases excluding NCD-7	1.04 (5)	1.26 (6)	0.83 (4)	1.11 (5)	1.35 (6)	0.87 (4)	1.07 (4)	1.33 (5)	0.82 (3)	0.87 (3)	1.02 (3)	0.74 (2)
Burkina Faso	Congenital anomalies	0.29 (1)	0.31 (1)	0.28 (1)	0.31 (1)	0.33 (1)	0.30 (1)	0.23 (1)	0.24 (1)	0.22 (1)	0.18 (1)	0.18 (1)	0.17 (1)
Burkina Faso	COVID-19	1.51 (7)	1.60 (7)	1.40 (6)	0 (0)	0 (0)	0 (0)	0 (0)	0 (0)	0 (0)	0 (0)	0 (0)	0 (0)
Burkina Faso	COVID-19 pandemic-related	0.60 (3)	0.49 (2)	0.69 (3)	0 (0)	0 (0)	0 (0)	0 (0)	0 (0)	0 (0)	0 (0)	0 (0)	0 (0)
Burkina Faso	Digestive diseases excluding NCD-7	0.47 (2)	0.42 (2)	0.52 (2)	0.49 (2)	0.44 (2)	0.53 (2)	0.43 (2)	0.37 (1)	0.49 (2)	0.47 (1)	0.43 (1)	0.53 (2)
Burkina Faso	Endocrine, blood, immune disorders	0.43 (2)	0.57 (2)	0.31 (1)	0.47 (2)	0.60 (3)	0.34 (2)	0.47 (2)	0.56 (2)	0.38 (2)	0.50 (2)	0.52 (2)	0.48 (2)
Burkina Faso	Genitourinary diseases excluding NCD-7	0.75 (3)	0.79 (3)	0.72 (3)	0.79 (4)	0.82 (4)	0.75 (3)	0.72 (3)	0.73 (3)	0.71 (3)	0.61 (2)	0.60 (2)	0.62 (2)
Burkina Faso	Infectious & parasitic diseases excluding I-8	1.29 (6)	1.28 (6)	1.29 (6)	1.36 (6)	1.35 (6)	1.37 (6)	2.05 (8)	2.06 (8)	2.04 (8)	2.30 (7)	2.27 (7)	2.32 (8)
Burkina Faso	Violence	0.64 (3)	0.35 (2)	0.89 (4)	0.78 (4)	0.42 (2)	1.06 (5)	0.40 (2)	0.20 (1)	0.58 (2)	0.37 (1)	0.18 (1)	0.61 (2)
Burkina Faso	Cancers excluding NCD-7	0.24 (1)	0.63 (3)	-0.07 (0)	0.44 (2)	0.81 (4)	0.16 (1)	0.24 (1)	0.50 (2)	0.01 (0)	0.14 (0)	0.36 (1)	-0.07 (0)
Burkina Faso	Mental & substance use disorders	-0.07 (0)	-0.04 (0)	-0.09 (0)	-0.07 (0)	-0.04 (0)	-0.09 (0)	-0.06 (0)	-0.04 (0)	-0.08 (0)	-0.07 (0)	-0.05 (0)	-0.08 (0)
Burkina Faso	Musculoskeletal diseases	-0.01 (0)	0.02 (0)	-0.02 (0)	-0.01 (0)	0.01 (0)	-0.02 (0)	-0.01 (0)	0.01 (0)	-0.02 (0)	-0.01 (0)	0 (0)	-0.02 (0)
Burkina Faso	Neurological conditions	0.08 (0)	0.10 (0)	0.06 (0)	0.09 (0)	0.12 (1)	0.07 (0)	0.08 (0)	0.09 (0)	0.07 (0)	0.06 (0)	0.11 (0)	0.03 (0)
Burkina Faso	Nutritional deficiencies	0.29 (1)	0.32 (1)	0.26 (1)	0.34 (2)	0.37 (2)	0.31 (1)	0.34 (1)	0.36 (1)	0.33 (1)	0.46 (1)	0.49 (2)	0.43 (1)
Burkina Faso	Other neoplasms	-0.05 (0)	-0.04 (0)	-0.05 (0)	-0.05 (0)	-0.05 (0)	-0.05 (0)	-0.05 (0)	-0.04 (0)	-0.05 (0)	-0.04 (0)	-0.04 (0)	-0.04 (0)
Burkina Faso	Respiratory diseases excluding NCD-7	0.16 (1)	0.21 (1)	0.12 (1)	0.17 (1)	0.22 (1)	0.13 (1)	0.18 (1)	0.21 (1)	0.14 (1)	0.19 (1)	0.23 (1)	0.16 (1)
Burkina Faso	Respiratory infections excluding I-8	0.05 (0)	0.06 (0)	0.05 (0)	0.06 (0)	0.06 (0)	0.05 (0)	0.04 (0)	0.04 (0)	0.03 (0)	0.04 (0)	0.05 (0)	0.04 (0)
Burkina Faso	Skin diseases	0.03 (0)	-0.01 (0)	0.07 (0)	0.03 (0)	-0.01 (0)	0.07 (0)	0.03 (0)	-0.01 (0)	0.07 (0)	0.02 (0)	-0.01 (0)	0.06 (0)
Burkina Faso	Sudden infant death syndrome	0.01 (0)	0 (0)	0.01 (0)	0.01 (0)	0.01 (0)	0.01 (0)	0 (0)	0 (0)	0 (0)	0 (0)	0 (0)	0 (0)
Burkina Faso	Unintentional injuries excluding NCD-7	1.01 (5)	0.88 (4)	1.11 (5)	1.07 (5)	0.93 (4)	1.17 (5)	0.98 (4)	0.82 (3)	1.12 (4)	0.91 (3)	0.79 (2)	1.04 (3)
Bangladesh	Total life expectancy gap	11.18	11.70	10.47	9.65	10.13	9.01	14.32	14.89	13.48	20.35	21.83	18.68
Bangladesh	Total contribution of NCD-7	5.83 (52)	6.17 (53)	5.35 (51)	6.12 (63)	6.16 (61)	5.90 (65)	6.98 (49)	6.89 (46)	6.78 (50)	7.51 (37)	7.52 (34)	7.07 (38)
Bangladesh	Atherosclerotic cardiovascular diseases	2.00 (18)	2.31 (20)	1.67 (16)	2.14 (22)	2.33 (23)	1.91 (21)	2.09 (15)	2.30 (15)	1.86 (14)	2.13 (10)	2.44 (11)	1.80 (10)
Bangladesh	-Ischemic heart disease	1.06 (10)	1.09 (9)	1.00 (10)	1.10 (11)	1.02 (10)	1.13 (13)	1.10 (8)	0.98 (7)	1.13 (8)	1.20 (6)	1.16 (5)	1.11 (6)
Bangladesh	-Ischemic stroke	0.94 (8)	1.22 (10)	0.67 (6)	1.04 (11)	1.30 (13)	0.78 (9)	0.99 (7)	1.32 (9)	0.73 (5)	0.93 (5)	1.27 (6)	0.69 (4)
Bangladesh	Diabetes	0.55 (5)	0.82 (7)	0.30 (3)	0.58 (6)	0.83 (8)	0.35 (4)	0.57 (4)	0.77 (5)	0.41 (3)	0.51 (3)	0.64 (3)	0.41 (2)
Bangladesh	-Diabetes mellitus	0.49 (4)	0.76 (6)	0.25 (2)	0.53 (5)	0.77 (8)	0.29 (3)	0.50 (4)	0.70 (5)	0.34 (3)	0.45 (2)	0.58 (3)	0.34 (2)
Bangladesh	-Chronic kidney disease due to diabetes	0.06 (1)	0.06 (1)	0.05 (0)	0.06 (1)	0.06 (1)	0.06 (1)	0.07 (0)	0.06 (0)	0.07 (0)	0.06 (0)	0.06 (0)	0.06 (0)
Bangladesh	Tobacco-related noncommunicable diseases	0.76 (7)	0.62 (5)	0.84 (8)	0.83 (9)	0.57 (6)	1.02 (11)	1.17 (8)	0.79 (5)	1.37 (10)	1.51 (7)	1.02 (5)	1.66 (9)
Bangladesh	-Chronic obstructive pulmonary disease	0.71 (6)	0.70 (6)	0.69 (7)	0.78 (8)	0.70 (7)	0.82 (9)	1.01 (7)	0.87 (6)	1.05 (8)	1.22 (6)	1.01 (5)	1.26 (7)
Bangladesh	-Larynx cancer	0.05 (0)	0.02 (0)	0.07 (1)	0.06 (1)	0.02 (0)	0.09 (1)	0.07 (0)	0.02 (0)	0.10 (1)	0.08 (0)	0.03 (0)	0.11 (1)
Bangladesh	-Mouth & oropharynx cancers	0.26 (2)	0.16 (1)	0.33 (3)	0.27 (3)	0.15 (2)	0.38 (4)	0.29 (2)	0.16 (1)	0.38 (3)	0.31 (2)	0.19 (1)	0.36 (2)
Bangladesh	-Stomach cancer	0.05 (0)	0.03 (0)	0.06 (1)	0.05 (1)	0.02 (0)	0.08 (1)	0.11 (1)	0.05 (0)	0.14 (1)	0.15 (1)	0.09 (0)	0.17 (1)
Bangladesh	-Trachea, bronchus, lung cancers	-0.26 (-2)	-0.27 (-2)	-0.26 (-2)	-0.28 (-3)	-0.30 (-3)	-0.26 (-3)	-0.19 (-1)	-0.26 (-2)	-0.15 (-1)	-0.10 (-1)	-0.20 (-1)	-0.08 (0)
Bangladesh	Hemorrhagic stroke	1.33 (12)	1.51 (13)	1.14 (11)	1.42 (15)	1.53 (15)	1.28 (14)	1.70 (12)	1.83 (12)	1.57 (12)	1.75 (9)	1.89 (9)	1.63 (9)
Bangladesh	Road injury	0.57 (5)	0.08 (1)	0.99 (9)	0.47 (5)	0.06 (1)	0.83 (9)	0.54 (4)	0.13 (1)	0.84 (6)	0.35 (2)	0.12 (1)	0.50 (3)
Bangladesh	Suicide	-0.12 (-1)	-0.04 (0)	-0.18 (-2)	-0.11 (-1)	-0.03 (0)	-0.18 (-2)	-0.08 (-1)	0 (0)	-0.15 (-1)	-0.01 (0)	0.03 (0)	-0.07 (0)
Bangladesh	Infection-related noncommunicable diseases	0.73 (7)	0.88 (8)	0.59 (6)	0.79 (8)	0.87 (9)	0.69 (8)	0.99 (7)	1.08 (7)	0.88 (7)	1.26 (6)	1.39 (6)	1.14 (6)
Bangladesh	-Cervix uteri cancer	0.08 (1)	0.19 (2)	0 (0)	0.09 (1)	0.18 (2)	0 (0)	0.10 (1)	0.23 (2)	0 (0)	0.13 (1)	0.34 (2)	0 (0)
Bangladesh	-Cirrhosis due to hepatitis B	0.30 (3)	0.28 (2)	0.32 (3)	0.32 (3)	0.27 (3)	0.36 (4)	0.39 (3)	0.31 (2)	0.43 (3)	0.53 (3)	0.41 (2)	0.59 (3)
Bangladesh	-Cirrhosis due to hepatitis C	0 (0)	0.02 (0)	-0.01 (0)	0 (0)	0.02 (0)	-0.01 (0)	0.01 (0)	0.02 (0)	0 (0)	0.03 (0)	0.04 (0)	0.02 (0)
Bangladesh	-Liver cancer secondary to hepatitis B	0.01 (0)	0.01 (0)	0.01 (0)	0.01 (0)	0 (0)	0.01 (0)	0.02 (0)	0.01 (0)	0.02 (0)	0.01 (0)	0.01 (0)	0.02 (0)
Bangladesh	-Liver cancer secondary to hepatitis C	-0.03 (0)	-0.03 (0)	-0.03 (0)	-0.03 (0)	-0.03 (0)	-0.03 (0)	-0.02 (0)	-0.02 (0)	-0.03 (0)	-0.02 (0)	-0.02 (0)	-0.02 (0)
Bangladesh	-Rheumatic heart disease	0.31 (3)	0.39 (3)	0.24 (2)	0.34 (4)	0.40 (4)	0.28 (3)	0.39 (3)	0.47 (3)	0.32 (2)	0.43 (2)	0.52 (2)	0.37 (2)
Bangladesh	Total contribution of I-8	2.99 (27)	3.18 (27)	2.80 (27)	3.33 (35)	3.45 (34)	3.19 (35)	5.87 (41)	6.16 (41)	5.56 (41)	9.96 (49)	10.83 (50)	9.23 (49)
Bangladesh	Childhood-cluster diseases	0.02 (0)	0.02 (0)	0.01 (0)	0.05 (1)	0.06 (1)	0.05 (1)	0.07 (1)	0.08 (1)	0.07 (1)	0.47 (2)	0.53 (2)	0.41 (2)
Bangladesh	Diarrheal diseases	0.63 (6)	0.87 (7)	0.41 (4)	0.72 (7)	0.96 (10)	0.49 (5)	0.94 (7)	1.23 (8)	0.71 (5)	1.67 (8)	2.03 (9)	1.43 (8)
Bangladesh	HIV/AIDS	0 (0)	0.01 (0)	0 (0)	0 (0)	0.01 (0)	0 (0)	0 (0)	0 (0)	0 (0)	-0.01 (0)	0 (0)	-0.01 (0)
Bangladesh	Lower respiratory infections	0.37 (3)	0.21 (2)	0.49 (5)	0.48 (5)	0.30 (3)	0.64 (7)	0.86 (6)	0.66 (4)	0.98 (7)	1.85 (9)	1.56 (7)	2.01 (11)
Bangladesh	Malaria	0 (0)	0 (0)	0 (0)	0 (0)	0 (0)	0 (0)	0 (0)	0 (0)	0 (0)	0.01 (0)	0.02 (0)	0.01 (0)
Bangladesh	Maternal conditions	0.09 (1)	0.20 (2)	0 (0)	0.09 (1)	0.19 (2)	0 (0)	0.17 (1)	0.40 (3)	0 (0)	0.40 (2)	0.96 (4)	0 (0)
Bangladesh	Neonatal conditions	1.00 (9)	0.94 (8)	1.05 (10)	1.13 (12)	1.08 (11)	1.18 (13)	1.79 (13)	1.70 (11)	1.88 (14)	2.71 (13)	2.58 (12)	2.82 (15)
Bangladesh	Tuberculosis	0.89 (8)	0.94 (8)	0.83 (8)	0.85 (9)	0.86 (8)	0.83 (9)	2.03 (14)	2.08 (14)	1.92 (14)	2.86 (14)	3.15 (14)	2.56 (14)
Bangladesh	Total contribution of other causes	2.36 (21)	2.35 (20)	2.32 (22)	0.20 (2)	0.51 (5)	-0.07 (-1)	1.46 (10)	1.84 (12)	1.13 (8)	2.88 (14)	3.48 (16)	2.38 (13)
Bangladesh	Cardiovascular diseases excluding NCD-7	0.12 (1)	0.30 (3)	-0.05 (0)	0.12 (1)	0.29 (3)	-0.02 (0)	0.22 (2)	0.44 (3)	0.06 (0)	0.26 (1)	0.51 (2)	0.10 (1)
Bangladesh	Congenital anomalies	0.21 (2)	0.21 (2)	0.22 (2)	0.21 (2)	0.21 (2)	0.21 (2)	0.18 (1)	0.18 (1)	0.18 (1)	0.16 (1)	0.16 (1)	0.17 (1)
Bangladesh	COVID-19	1.60 (14)	1.25 (11)	1.86 (18)	0 (0)	0 (0)	0 (0)	0 (0)	0 (0)	0 (0)	0 (0)	0 (0)	0 (0)
Bangladesh	COVID-19 pandemic-related	0.59 (5)	0.45 (4)	0.70 (7)	0 (0)	0 (0)	0 (0)	0 (0)	0 (0)	0 (0)	0 (0)	0 (0)	0 (0)
Bangladesh	Digestive diseases excluding NCD-7	0.03 (0)	0.09 (1)	-0.02 (0)	0.04 (0)	0.09 (1)	0 (0)	0.16 (1)	0.18 (1)	0.12 (1)	0.38 (2)	0.38 (2)	0.35 (2)
Bangladesh	Endocrine, blood, immune disorders	-0.09 (-1)	-0.09 (-1)	-0.09 (-1)	-0.10 (-1)	-0.10 (-1)	-0.09 (-1)	-0.08 (-1)	-0.08 (-1)	-0.08 (-1)	-0.06 (0)	-0.06 (0)	-0.07 (0)
Bangladesh	Genitourinary diseases excluding NCD-7	0.11 (1)	0.14 (1)	0.09 (1)	0.12 (1)	0.13 (1)	0.10 (1)	0.16 (1)	0.16 (1)	0.16 (1)	0.19 (1)	0.18 (1)	0.20 (1)
Bangladesh	Infectious & parasitic diseases excluding I-8	0.08 (1)	0.10 (1)	0.06 (1)	0.10 (1)	0.12 (1)	0.07 (1)	0.21 (1)	0.23 (2)	0.18 (1)	0.43 (2)	0.44 (2)	0.41 (2)
Bangladesh	Violence	0.09 (1)	0.05 (0)	0.12 (1)	0.08 (1)	0.04 (0)	0.11 (1)	0.10 (1)	0.06 (0)	0.12 (1)	0.09 (0)	0.07 (0)	0.11 (1)
Bangladesh	Cancers excluding NCD-7	-0.32 (-3)	-0.25 (-2)	-0.37 (-4)	-0.35 (-4)	-0.38 (-4)	-0.32 (-4)	-0.04 (0)	-0.08 (-1)	-0.03 (0)	0.24 (1)	0.37 (2)	0.12 (1)
Bangladesh	Mental & substance use disorders	-0.13 (-1)	-0.07 (-1)	-0.19 (-2)	-0.14 (-1)	-0.07 (-1)	-0.20 (-2)	-0.13 (-1)	-0.07 (0)	-0.18 (-1)	-0.12 (-1)	-0.06 (0)	-0.17 (-1)
Bangladesh	Musculoskeletal diseases	-0.01 (0)	-0.01 (0)	-0.02 (0)	-0.01 (0)	-0.01 (0)	-0.02 (0)	-0.01 (0)	0 (0)	-0.01 (0)	0 (0)	0.01 (0)	-0.01 (0)
Bangladesh	Neurological conditions	-0.34 (-3)	-0.32 (-3)	-0.34 (-3)	-0.36 (-4)	-0.36 (-4)	-0.35 (-4)	-0.25 (-2)	-0.23 (-2)	-0.26 (-2)	-0.15 (-1)	-0.07 (0)	-0.19 (-1)
Bangladesh	Nutritional deficiencies	0.04 (0)	0.06 (1)	0.03 (0)	0.05 (1)	0.08 (1)	0.04 (0)	0.15 (1)	0.20 (1)	0.11 (1)	0.43 (2)	0.57 (3)	0.34 (2)
Bangladesh	Other neoplasms	-0.07 (-1)	-0.07 (-1)	-0.07 (-1)	-0.08 (-1)	-0.07 (-1)	-0.08 (-1)	-0.06 (0)	-0.06 (0)	-0.06 (0)	-0.05 (0)	-0.04 (0)	-0.05 (0)
Bangladesh	Respiratory diseases excluding NCD-7	0.16 (1)	0.22 (2)	0.11 (1)	0.17 (2)	0.22 (2)	0.13 (1)	0.26 (2)	0.29 (2)	0.22 (2)	0.36 (2)	0.39 (2)	0.33 (2)
Bangladesh	Respiratory infections excluding I-8	0 (0)	0 (0)	0 (0)	0 (0)	0 (0)	0 (0)	0 (0)	0 (0)	0 (0)	0 (0)	0 (0)	0 (0)
Bangladesh	Skin diseases	0 (0)	0 (0)	0.01 (0)	0.01 (0)	0 (0)	0.01 (0)	0.01 (0)	0 (0)	0.01 (0)	0.01 (0)	0.01 (0)	0.01 (0)
Bangladesh	Sudden infant death syndrome	0.02 (0)	0.02 (0)	0.02 (0)	0.02 (0)	0.02 (0)	0.01 (0)	0.01 (0)	0.02 (0)	0.01 (0)	0.03 (0)	0.04 (0)	0.02 (0)
Bangladesh	Unintentional injuries excluding NCD-7	0.26 (2)	0.27 (2)	0.26 (2)	0.31 (3)	0.31 (3)	0.32 (3)	0.59 (4)	0.57 (4)	0.59 (4)	0.66 (3)	0.58 (3)	0.72 (4)
Bulgaria	Total life expectancy gap	10.90	9.46	11.95	7.18	5.80	8.37	8.48	7.20	9.57	10.74	9.56	11.68
Bulgaria	Total contribution of NCD-7	5.96 (55)	5.42 (57)	6.29 (53)	6.37 (89)	5.76 (99)	6.81 (81)	7.24 (85)	6.56 (91)	7.74 (81)	8.08 (75)	7.48 (78)	8.51 (73)
Bulgaria	Atherosclerotic cardiovascular diseases	4.91 (45)	4.79 (51)	4.89 (41)	5.24 (73)	5.16 (89)	5.18 (62)	5.68 (67)	5.61 (78)	5.62 (59)	5.58 (52)	5.46 (57)	5.59 (48)
Bulgaria	-Ischemic heart disease	3.46 (32)	3.24 (34)	3.56 (30)	3.57 (50)	3.38 (58)	3.66 (44)	4.01 (47)	3.82 (53)	4.10 (43)	4.11 (38)	3.84 (40)	4.29 (37)
Bulgaria	-Ischemic stroke	1.45 (13)	1.55 (16)	1.33 (11)	1.67 (23)	1.78 (31)	1.53 (18)	1.67 (20)	1.78 (25)	1.53 (16)	1.46 (14)	1.62 (17)	1.30 (11)
Bulgaria	Diabetes	0.08 (1)	0.08 (1)	0.07 (1)	0.04 (1)	0.05 (1)	0.03 (0)	0.09 (1)	0.11 (1)	0.07 (1)	0.15 (1)	0.21 (2)	0.10 (1)
Bulgaria	-Diabetes mellitus	0.07 (1)	0.09 (1)	0.06 (1)	0.04 (1)	0.06 (1)	0.03 (0)	0.09 (1)	0.12 (2)	0.06 (1)	0.16 (2)	0.22 (2)	0.11 (1)
Bulgaria	-Chronic kidney disease due to diabetes	0 (0)	0 (0)	0.01 (0)	-0.01 (0)	-0.01 (0)	0 (0)	0 (0)	-0.01 (0)	0 (0)	-0.01 (0)	-0.01 (0)	0 (0)
Bulgaria	Tobacco-related noncommunicable diseases	0.21 (2)	-0.06 (-1)	0.47 (4)	0.25 (3)	-0.12 (-2)	0.61 (7)	0.30 (4)	-0.17 (-2)	0.74 (8)	0.24 (2)	-0.14 (-2)	0.60 (5)
Bulgaria	-Chronic obstructive pulmonary disease	0.14 (1)	0.05 (1)	0.22 (2)	0.13 (2)	0.01 (0)	0.25 (3)	0.18 (2)	0.05 (1)	0.31 (3)	0.14 (1)	0.04 (0)	0.23 (2)
Bulgaria	-Larynx cancer	0.03 (0)	0 (0)	0.05 (0)	0.05 (1)	0 (0)	0.08 (1)	0.05 (1)	0.01 (0)	0.09 (1)	0.05 (0)	0 (0)	0.09 (1)
Bulgaria	-Mouth & oropharynx cancers	0.02 (0)	0.01 (0)	0.03 (0)	0.01 (0)	0 (0)	0.03 (0)	0.01 (0)	-0.01 (0)	0.03 (0)	0.02 (0)	0.01 (0)	0.04 (0)
Bulgaria	-Stomach cancer	0.06 (1)	0.04 (0)	0.08 (1)	0.09 (1)	0.07 (1)	0.11 (1)	0.11 (1)	0.09 (1)	0.13 (1)	0.12 (1)	0.09 (1)	0.14 (1)
Bulgaria	-Trachea, bronchus, lung cancers	0.02 (0)	-0.12 (-1)	0.16 (1)	0.06 (1)	-0.13 (-2)	0.24 (3)	0.06 (1)	-0.22 (-3)	0.32 (3)	0.03 (0)	-0.19 (-2)	0.24 (2)
Bulgaria	Hemorrhagic stroke	0.47 (4)	0.43 (5)	0.50 (4)	0.49 (7)	0.43 (7)	0.53 (6)	0.73 (9)	0.68 (9)	0.77 (8)	1.42 (13)	1.45 (15)	1.37 (12)
Bulgaria	Road injury	0.12 (1)	0.05 (1)	0.17 (1)	0.17 (2)	0.09 (2)	0.23 (3)	0.18 (2)	0.09 (1)	0.26 (3)	0.25 (2)	0.14 (1)	0.34 (3)
Bulgaria	Suicide	-0.07 (-1)	-0.05 (-1)	-0.08 (-1)	-0.07 (-1)	-0.06 (-1)	-0.08 (-1)	-0.01 (0)	-0.02 (0)	0 (0)	0.13 (1)	0.08 (1)	0.19 (2)
Bulgaria	Infection-related noncommunicable diseases	0.23 (2)	0.18 (2)	0.27 (2)	0.26 (4)	0.21 (4)	0.30 (4)	0.27 (3)	0.27 (4)	0.27 (3)	0.31 (3)	0.29 (3)	0.31 (3)
Bulgaria	-Cervix uteri cancer	0.05 (0)	0.12 (1)	0 (0)	0.05 (1)	0.11 (2)	0 (0)	0.07 (1)	0.16 (2)	0 (0)	0.07 (1)	0.14 (2)	0 (0)
Bulgaria	-Cirrhosis due to hepatitis B	0.07 (1)	0.02 (0)	0.10 (1)	0.07 (1)	0.02 (0)	0.11 (1)	0.05 (1)	0.02 (0)	0.08 (1)	0.05 (1)	0.02 (0)	0.09 (1)
Bulgaria	-Cirrhosis due to hepatitis C	0.05 (0)	0.01 (0)	0.07 (1)	0.05 (1)	0.02 (0)	0.08 (1)	0.03 (0)	0.01 (0)	0.05 (0)	0.03 (0)	0.01 (0)	0.05 (0)
Bulgaria	-Liver cancer secondary to hepatitis B	0.02 (0)	0.01 (0)	0.03 (0)	0.03 (0)	0.01 (0)	0.04 (0)	0.03 (0)	0.02 (0)	0.05 (0)	0.04 (0)	0.03 (0)	0.05 (0)
Bulgaria	-Liver cancer secondary to hepatitis C	-0.01 (0)	-0.01 (0)	-0.01 (0)	-0.01 (0)	-0.01 (0)	-0.02 (0)	-0.01 (0)	0 (0)	-0.01 (0)	-0.01 (0)	0 (0)	-0.01 (0)
Bulgaria	-Rheumatic heart disease	-0.01 (0)	-0.01 (0)	-0.01 (0)	-0.01 (0)	-0.02 (0)	-0.01 (0)	-0.01 (0)	-0.01 (0)	-0.01 (0)	0 (0)	0 (0)	0 (0)
Bulgaria	Total contribution of I-8	0.11 (1)	0.06 (1)	0.16 (1)	0.19 (3)	0.10 (2)	0.27 (3)	0.42 (5)	0.28 (4)	0.55 (6)	0.78 (7)	0.65 (7)	0.88 (8)
Bulgaria	Childhood-cluster diseases	0 (0)	0 (0)	0 (0)	0 (0)	0 (0)	0 (0)	0.01 (0)	0.01 (0)	0.01 (0)	0 (0)	0 (0)	0 (0)
Bulgaria	Diarrheal diseases	0 (0)	-0.01 (0)	0 (0)	-0.01 (0)	-0.02 (0)	-0.01 (0)	-0.01 (0)	-0.01 (0)	0 (0)	0.02 (0)	0.02 (0)	0.03 (0)
Bulgaria	HIV/AIDS	0 (0)	0 (0)	0 (0)	0 (0)	0 (0)	-0.01 (0)	-0.01 (0)	0 (0)	-0.01 (0)	-0.01 (0)	0 (0)	-0.01 (0)
Bulgaria	Lower respiratory infections	0.07 (1)	0.01 (0)	0.12 (1)	0.13 (2)	0.05 (1)	0.19 (2)	0.24 (3)	0.14 (2)	0.32 (3)	0.47 (4)	0.39 (4)	0.54 (5)
Bulgaria	Malaria	0 (0)	0 (0)	0 (0)	0 (0)	0 (0)	0 (0)	0 (0)	0 (0)	0 (0)	0 (0)	0 (0)	0 (0)
Bulgaria	Maternal conditions	0 (0)	0 (0)	0 (0)	0 (0)	0 (0)	0 (0)	0 (0)	0 (0)	0 (0)	0 (0)	0.01 (0)	0 (0)
Bulgaria	Neonatal conditions	0.03 (0)	0.05 (1)	0.02 (0)	0.05 (1)	0.05 (1)	0.05 (1)	0.15 (2)	0.13 (2)	0.16 (2)	0.23 (2)	0.21 (2)	0.24 (2)
Bulgaria	Tuberculosis	0.01 (0)	0 (0)	0.01 (0)	0.02 (0)	0.01 (0)	0.03 (0)	0.04 (0)	0.01 (0)	0.06 (1)	0.05 (1)	0.02 (0)	0.08 (1)
Bulgaria	Total contribution of other causes	4.83 (44)	3.97 (42)	5.50 (46)	0.63 (9)	-0.05 (-1)	1.29 (15)	0.81 (10)	0.36 (5)	1.28 (13)	1.88 (17)	1.42 (15)	2.29 (20)
Bulgaria	Cardiovascular diseases excluding NCD-7	1.15 (11)	1.00 (11)	1.25 (10)	0.89 (12)	0.78 (13)	0.98 (12)	1.12 (13)	1.11 (15)	1.11 (12)	1.74 (16)	1.76 (18)	1.68 (14)
Bulgaria	Congenital anomalies	0.06 (1)	0.07 (1)	0.04 (0)	0.05 (1)	0.05 (1)	0.05 (1)	0.14 (2)	0.13 (2)	0.15 (2)	0.27 (2)	0.25 (3)	0.28 (2)
Bulgaria	COVID-19	3.81 (35)	3.57 (38)	3.92 (33)	0 (0)	0 (0)	0 (0)	0 (0)	0 (0)	0 (0)	0 (0)	0 (0)	0 (0)
Bulgaria	COVID-19 pandemic-related	0 (0)	0 (0)	0 (0)	0 (0)	0 (0)	0 (0)	0 (0)	0 (0)	0 (0)	0 (0)	0 (0)	0 (0)
Bulgaria	Digestive diseases excluding NCD-7	0.28 (3)	0.10 (1)	0.42 (4)	0.26 (4)	0.06 (1)	0.43 (5)	0.13 (2)	0.01 (0)	0.25 (3)	0.11 (1)	-0.03 (0)	0.23 (2)
Bulgaria	Endocrine, blood, immune disorders	-0.06 (-1)	-0.08 (-1)	-0.05 (0)	-0.07 (-1)	-0.09 (-1)	-0.06 (-1)	-0.06 (-1)	-0.07 (-1)	-0.06 (-1)	-0.06 (-1)	-0.07 (-1)	-0.05 (0)
Bulgaria	Genitourinary diseases excluding NCD-7	0.11 (1)	0.07 (1)	0.14 (1)	0.12 (2)	0.08 (1)	0.16 (2)	0.05 (1)	0.03 (0)	0.07 (1)	0.05 (0)	0.03 (0)	0.08 (1)
Bulgaria	Infectious & parasitic diseases excluding I-8	-0.02 (0)	-0.04 (0)	0 (0)	-0.04 (-1)	-0.05 (-1)	-0.03 (0)	-0.01 (0)	-0.02 (0)	0.01 (0)	0.02 (0)	0 (0)	0.04 (0)
Bulgaria	Violence	0 (0)	-0.01 (0)	0 (0)	0 (0)	0 (0)	0.01 (0)	0.02 (0)	0.01 (0)	0.03 (0)	0.07 (1)	0.03 (0)	0.10 (1)
Bulgaria	Cancers excluding NCD-7	0.08 (1)	0.05 (1)	0.13 (1)	0.19 (3)	0.13 (2)	0.29 (3)	0.02 (0)	0.02 (0)	0.06 (1)	0.03 (0)	0.10 (1)	-0.01 (0)
Bulgaria	Mental & substance use disorders	-0.12 (-1)	-0.07 (-1)	-0.15 (-1)	-0.13 (-2)	-0.07 (-1)	-0.18 (-2)	-0.11 (-1)	-0.07 (-1)	-0.15 (-2)	-0.10 (-1)	-0.06 (-1)	-0.13 (-1)
Bulgaria	Musculoskeletal diseases	-0.03 (0)	-0.04 (0)	-0.02 (0)	-0.04 (-1)	-0.06 (-1)	-0.03 (0)	-0.04 (0)	-0.05 (-1)	-0.03 (0)	-0.03 (0)	-0.04 (0)	-0.02 (0)
Bulgaria	Neurological conditions	-0.40 (-4)	-0.53 (-6)	-0.27 (-2)	-0.53 (-7)	-0.68 (-12)	-0.37 (-4)	-0.47 (-6)	-0.60 (-8)	-0.34 (-4)	-0.42 (-4)	-0.53 (-6)	-0.30 (-3)
Bulgaria	Nutritional deficiencies	-0.01 (0)	-0.01 (0)	-0.01 (0)	-0.02 (0)	-0.02 (0)	-0.01 (0)	-0.01 (0)	-0.01 (0)	-0.01 (0)	0 (0)	-0.01 (0)	0 (0)
Bulgaria	Other neoplasms	-0.05 (0)	-0.05 (-1)	-0.04 (0)	-0.06 (-1)	-0.06 (-1)	-0.06 (-1)	-0.05 (-1)	-0.05 (-1)	-0.05 (-1)	-0.04 (0)	-0.04 (0)	-0.04 (0)
Bulgaria	Respiratory diseases excluding NCD-7	-0.03 (0)	-0.04 (0)	-0.02 (0)	-0.05 (-1)	-0.05 (-1)	-0.05 (-1)	0.01 (0)	-0.01 (0)	0.02 (0)	-0.01 (0)	-0.02 (0)	-0.01 (0)
Bulgaria	Respiratory infections excluding I-8	0 (0)	0 (0)	0 (0)	0 (0)	0 (0)	0 (0)	0 (0)	0 (0)	0 (0)	0.01 (0)	0 (0)	0.01 (0)
Bulgaria	Skin diseases	0 (0)	0 (0)	0 (0)	-0.01 (0)	-0.01 (0)	-0.01 (0)	-0.01 (0)	-0.01 (0)	-0.01 (0)	-0.01 (0)	-0.01 (0)	-0.01 (0)
Bulgaria	Sudden infant death syndrome	0 (0)	0 (0)	0 (0)	0 (0)	0 (0)	0 (0)	0 (0)	0 (0)	0 (0)	0 (0)	0 (0)	0 (0)
Bulgaria	Unintentional injuries excluding NCD-7	0.07 (1)	-0.03 (0)	0.16 (1)	0.06 (1)	-0.06 (-1)	0.17 (2)	0.09 (1)	-0.05 (-1)	0.21 (2)	0.27 (2)	0.05 (1)	0.46 (4)
Bahrain	Total life expectancy gap	4.18	5.68	2.46	1.77	2.96	0.29	3.66	4.78	2.29	7.64	8.42	6.39
Bahrain	Total contribution of NCD-7	3.07 (74)	3.77 (66)	2.15 (87)	3.01 (170)	3.49 (118)	2.19 (759)	4.36 (119)	4.72 (99)	3.61 (158)	6.26 (82)	6.53 (78)	5.52 (86)
Bahrain	Atherosclerotic cardiovascular diseases	1.56 (37)	1.78 (31)	1.21 (49)	1.49 (84)	1.62 (55)	1.19 (413)	2.24 (61)	2.35 (49)	1.92 (84)	3.75 (49)	3.85 (46)	3.40 (53)
Bahrain	-Ischemic heart disease	1.14 (27)	1.27 (22)	0.88 (36)	1.09 (61)	1.14 (39)	0.87 (301)	1.69 (46)	1.69 (35)	1.47 (64)	2.99 (39)	2.92 (35)	2.79 (44)
Bahrain	-Ischemic stroke	0.42 (10)	0.51 (9)	0.33 (13)	0.40 (22)	0.47 (16)	0.32 (112)	0.55 (15)	0.66 (14)	0.45 (20)	0.76 (10)	0.93 (11)	0.60 (9)
Bahrain	Diabetes	1.75 (42)	2.02 (36)	1.48 (60)	1.83 (103)	2.06 (69)	1.58 (549)	1.82 (50)	2.11 (44)	1.55 (68)	1.45 (19)	1.62 (19)	1.27 (20)
Bahrain	-Diabetes mellitus	1.62 (39)	1.86 (33)	1.38 (56)	1.70 (96)	1.90 (64)	1.48 (512)	1.70 (47)	1.97 (41)	1.45 (63)	1.35 (18)	1.50 (18)	1.18 (18)
Bahrain	-Chronic kidney disease due to diabetes	0.13 (3)	0.16 (3)	0.10 (4)	0.13 (7)	0.16 (5)	0.11 (37)	0.12 (3)	0.14 (3)	0.10 (4)	0.11 (1)	0.13 (1)	0.09 (1)
Bahrain	Tobacco-related noncommunicable diseases	-0.38 (-9)	-0.24 (-4)	-0.56 (-23)	-0.44 (-25)	-0.32 (-11)	-0.61 (-212)	-0.25 (-7)	-0.22 (-5)	-0.36 (-16)	0.09 (1)	0.04 (0)	0.05 (1)
Bahrain	-Chronic obstructive pulmonary disease	0.09 (2)	0.12 (2)	0.04 (2)	0.06 (4)	0.09 (3)	0.01 (2)	0.17 (5)	0.16 (3)	0.15 (6)	0.36 (5)	0.34 (4)	0.34 (5)
Bahrain	-Larynx cancer	-0.01 (0)	-0.01 (0)	-0.01 (-1)	-0.01 (0)	-0.01 (0)	-0.01 (-4)	0 (0)	-0.01 (0)	0 (0)	0.01 (0)	-0.01 (0)	0.01 (0)
Bahrain	-Mouth & oropharynx cancers	-0.05 (-1)	-0.02 (0)	-0.08 (-3)	-0.06 (-3)	-0.03 (-1)	-0.08 (-29)	-0.05 (-1)	-0.02 (0)	-0.08 (-3)	-0.04 (0)	-0.02 (0)	-0.06 (-1)
Bahrain	-Stomach cancer	-0.04 (-1)	-0.03 (0)	-0.05 (-2)	-0.04 (-2)	-0.04 (-1)	-0.05 (-16)	-0.01 (0)	-0.02 (0)	-0.01 (0)	0.03 (0)	0.02 (0)	0.04 (1)
Bahrain	-Trachea, bronchus, lung cancers	-0.41 (-10)	-0.33 (-6)	-0.50 (-20)	-0.44 (-25)	-0.38 (-13)	-0.52 (-182)	-0.37 (-10)	-0.35 (-7)	-0.42 (-19)	-0.24 (-3)	-0.28 (-3)	-0.25 (-4)
Bahrain	Hemorrhagic stroke	0.14 (3)	0.19 (3)	0.10 (4)	0.13 (8)	0.16 (5)	0.10 (35)	0.26 (7)	0.31 (6)	0.21 (9)	0.52 (7)	0.63 (7)	0.42 (7)
Bahrain	Road injury	0.10 (2)	0.06 (1)	0.10 (4)	0.09 (5)	0.04 (1)	0.10 (33)	0.27 (7)	0.13 (3)	0.34 (15)	0.17 (2)	0.10 (1)	0.18 (3)
Bahrain	Suicide	-0.15 (-4)	-0.09 (-2)	-0.23 (-9)	-0.15 (-8)	-0.10 (-3)	-0.22 (-78)	-0.13 (-3)	-0.08 (-2)	-0.19 (-9)	-0.05 (-1)	-0.01 (0)	-0.12 (-2)
Bahrain	Infection-related noncommunicable diseases	0.05 (1)	0.06 (1)	0.04 (2)	0.06 (3)	0.03 (1)	0.06 (20)	0.15 (4)	0.13 (3)	0.14 (6)	0.32 (4)	0.30 (4)	0.32 (5)
Bahrain	-Cervix uteri cancer	-0.01 (0)	-0.02 (0)	0 (0)	-0.02 (-1)	-0.02 (-1)	0 (0)	-0.01 (0)	-0.01 (0)	0 (0)	0 (0)	0.01 (0)	0 (0)
Bahrain	-Cirrhosis due to hepatitis B	0.05 (1)	0.04 (1)	0.06 (2)	0.06 (3)	0.04 (1)	0.06 (22)	0.08 (2)	0.06 (1)	0.09 (4)	0.11 (1)	0.08 (1)	0.12 (2)
Bahrain	-Cirrhosis due to hepatitis C	0.08 (2)	0.07 (1)	0.08 (3)	0.09 (5)	0.08 (3)	0.09 (30)	0.12 (3)	0.10 (2)	0.12 (5)	0.16 (2)	0.13 (2)	0.16 (3)
Bahrain	-Liver cancer secondary to hepatitis B	-0.01 (0)	0 (0)	-0.01 (0)	-0.01 (0)	0 (0)	-0.01 (-4)	-0.01 (0)	0 (0)	-0.01 (-1)	0.01 (0)	0.01 (0)	0 (0)
Bahrain	-Liver cancer secondary to hepatitis C	-0.01 (0)	0 (0)	-0.02 (-1)	-0.01 (-1)	-0.01 (0)	-0.02 (-8)	-0.01 (0)	0 (0)	-0.02 (-1)	0 (0)	0.02 (0)	-0.01 (0)
Bahrain	-Rheumatic heart disease	-0.01 (0)	-0.01 (0)	-0.01 (0)	-0.02 (-1)	-0.01 (0)	-0.01 (-5)	-0.01 (0)	-0.01 (0)	-0.01 (-1)	0.02 (0)	0.04 (0)	0.01 (0)
Bahrain	Total contribution of I-8	0.10 (2)	0.13 (2)	0.07 (3)	0.12 (7)	0.12 (4)	0.11 (37)	0.25 (7)	0.23 (5)	0.24 (10)	0.44 (6)	0.45 (5)	0.42 (7)
Bahrain	Childhood-cluster diseases	0 (0)	0 (0)	0 (0)	0.01 (0)	0.01 (0)	0.01 (2)	0.01 (0)	0.01 (0)	0.01 (0)	0.02 (0)	0.02 (0)	0.02 (0)
Bahrain	Diarrheal diseases	-0.01 (0)	-0.01 (0)	0 (0)	-0.01 (-1)	-0.01 (0)	-0.01 (-2)	-0.01 (0)	-0.01 (0)	-0.01 (0)	0.01 (0)	0.01 (0)	0.01 (0)
Bahrain	HIV/AIDS	-0.01 (0)	0 (0)	-0.01 (0)	0 (0)	0 (0)	0 (-1)	0.02 (1)	0.01 (0)	0.02 (1)	0.03 (0)	0.01 (0)	0.03 (0)
Bahrain	Lower respiratory infections	0.01 (0)	0.01 (0)	-0.01 (0)	0.02 (1)	0.01 (0)	0.02 (6)	0.13 (4)	0.11 (2)	0.12 (5)	0.15 (2)	0.15 (2)	0.13 (2)
Bahrain	Malaria	0 (0)	0 (0)	0 (0)	0 (0)	0 (0)	0 (0)	0 (0)	0 (0)	0 (0)	0 (0)	0 (0)	0 (0)
Bahrain	Maternal conditions	0 (0)	0.02 (0)	0 (0)	0 (0)	0.01 (0)	0 (0)	0 (0)	0.02 (0)	0 (0)	0.01 (0)	0.03 (0)	0 (0)
Bahrain	Neonatal conditions	0.07 (2)	0.07 (1)	0.06 (2)	0.08 (5)	0.09 (3)	0.08 (26)	0.06 (2)	0.07 (1)	0.05 (2)	0.15 (2)	0.16 (2)	0.15 (2)
Bahrain	Tuberculosis	0.03 (1)	0.03 (1)	0.04 (1)	0.02 (1)	0.01 (0)	0.02 (7)	0.03 (1)	0.02 (1)	0.03 (1)	0.08 (1)	0.07 (1)	0.08 (1)
Bahrain	Total contribution of other causes	1.01 (24)	1.78 (31)	0.24 (10)	-1.36 (-77)	-0.65 (-22)	-2.01 (-697)	-0.95 (-26)	-0.18 (-4)	-1.56 (-68)	0.95 (12)	1.44 (17)	0.45 (7)
Bahrain	Cardiovascular diseases excluding NCD-7	-0.05 (-1)	0.07 (1)	-0.16 (-6)	-0.15 (-8)	-0.06 (-2)	-0.23 (-78)	-0.07 (-2)	0.05 (1)	-0.17 (-7)	0.13 (2)	0.27 (3)	0.01 (0)
Bahrain	Congenital anomalies	0.10 (2)	0.10 (2)	0.09 (4)	0.11 (6)	0.12 (4)	0.10 (35)	0.19 (5)	0.20 (4)	0.18 (8)	0.32 (4)	0.33 (4)	0.32 (5)
Bahrain	COVID-19	1.57 (38)	1.50 (26)	1.56 (63)	0 (0)	0 (0)	0 (0)	0 (0)	0 (0)	0 (0)	0 (0)	0 (0)	0 (0)
Bahrain	COVID-19 pandemic-related	0.37 (9)	0.26 (5)	0.43 (17)	0 (0)	0 (0)	0 (0)	0 (0)	0 (0)	0 (0)	0 (0)	0 (0)	0 (0)
Bahrain	Digestive diseases excluding NCD-7	0 (0)	0.14 (2)	-0.13 (-5)	-0.03 (-2)	0.10 (4)	-0.16 (-54)	0.03 (1)	0.18 (4)	-0.09 (-4)	0.20 (3)	0.37 (4)	0.06 (1)
Bahrain	Endocrine, blood, immune disorders	0.11 (3)	0.16 (3)	0.08 (3)	0.11 (6)	0.15 (5)	0.08 (28)	0.12 (3)	0.17 (4)	0.08 (3)	0.13 (2)	0.19 (2)	0.09 (1)
Bahrain	Genitourinary diseases excluding NCD-7	0.54 (13)	0.67 (12)	0.42 (17)	0.56 (32)	0.67 (23)	0.45 (155)	0.49 (13)	0.59 (12)	0.40 (17)	0.45 (6)	0.52 (6)	0.38 (6)
Bahrain	Infectious & parasitic diseases excluding I-8	-0.08 (-2)	-0.09 (-2)	-0.08 (-3)	-0.10 (-6)	-0.11 (-4)	-0.10 (-34)	-0.08 (-2)	-0.09 (-2)	-0.07 (-3)	-0.02 (0)	-0.04 (0)	-0.01 (0)
Bahrain	Violence	-0.02 (-1)	-0.01 (0)	-0.03 (-1)	-0.01 (-1)	-0.01 (0)	-0.02 (-7)	-0.01 (0)	0 (0)	-0.02 (-1)	0 (0)	0.02 (0)	-0.01 (0)
Bahrain	Cancers excluding NCD-7	-1.06 (-25)	-0.73 (-13)	-1.30 (-53)	-1.18 (-67)	-0.94 (-32)	-1.38 (-478)	-1.04 (-28)	-0.78 (-16)	-1.22 (-53)	-0.71 (-9)	-0.54 (-6)	-0.81 (-13)
Bahrain	Mental & substance use disorders	-0.15 (-4)	-0.08 (-1)	-0.22 (-9)	-0.16 (-9)	-0.09 (-3)	-0.23 (-80)	-0.16 (-4)	-0.08 (-2)	-0.22 (-10)	-0.14 (-2)	-0.08 (-1)	-0.20 (-3)
Bahrain	Musculoskeletal diseases	-0.02 (-1)	0 (0)	-0.03 (-1)	-0.03 (-2)	-0.02 (-1)	-0.04 (-14)	-0.03 (-1)	-0.01 (0)	-0.04 (-2)	-0.02 (0)	-0.01 (0)	-0.03 (0)
Bahrain	Neurological conditions	-0.35 (-8)	-0.34 (-6)	-0.34 (-14)	-0.50 (-28)	-0.54 (-18)	-0.45 (-154)	-0.50 (-14)	-0.57 (-12)	-0.43 (-19)	-0.22 (-3)	-0.23 (-3)	-0.21 (-3)
Bahrain	Nutritional deficiencies	-0.01 (0)	-0.01 (0)	-0.01 (0)	-0.01 (-1)	-0.01 (0)	-0.01 (-4)	-0.01 (0)	0 (0)	-0.01 (0)	0.01 (0)	0.01 (0)	0 (0)
Bahrain	Other neoplasms	-0.07 (-2)	-0.07 (-1)	-0.08 (-3)	-0.09 (-5)	-0.08 (-3)	-0.09 (-32)	-0.08 (-2)	-0.08 (-2)	-0.09 (-4)	-0.06 (-1)	-0.06 (-1)	-0.06 (-1)
Bahrain	Respiratory diseases excluding NCD-7	0.01 (0)	0.06 (1)	-0.03 (-1)	0 (0)	0.04 (2)	-0.04 (-15)	0.04 (1)	0.08 (2)	0 (0)	0.11 (1)	0.15 (2)	0.08 (1)
Bahrain	Respiratory infections excluding I-8	0 (0)	0 (0)	0 (0)	0 (0)	0 (0)	0 (-1)	0 (0)	0 (0)	0 (0)	0 (0)	0 (0)	0 (0)
Bahrain	Skin diseases	0.21 (5)	0.25 (4)	0.17 (7)	0.23 (13)	0.27 (9)	0.19 (67)	0.20 (5)	0.25 (5)	0.16 (7)	0.20 (3)	0.25 (3)	0.17 (3)
Bahrain	Sudden infant death syndrome	0 (0)	0 (0)	0 (0)	0 (0)	0 (0)	0 (0)	0.01 (0)	0.01 (0)	0.01 (0)	0.01 (0)	0.01 (0)	0.01 (0)
Bahrain	Unintentional injuries excluding NCD-7	-0.07 (-2)	-0.09 (-2)	-0.08 (-3)	-0.09 (-5)	-0.13 (-5)	-0.09 (-30)	-0.04 (-1)	-0.09 (-2)	-0.04 (-2)	0.57 (7)	0.27 (3)	0.67 (11)
Bahamas	Total life expectancy gap	11.52	10.38	12.49	10.84	10.32	11.31	8.80	7.45	9.94	9.77	8.61	10.69
Bahamas	Total contribution of NCD-7	1.87 (16)	1.81 (17)	1.97 (16)	2.19 (20)	2.16 (21)	2.24 (20)	2.77 (31)	2.69 (36)	2.80 (28)	3.44 (35)	3.38 (39)	3.42 (32)
Bahamas	Atherosclerotic cardiovascular diseases	0.64 (6)	0.62 (6)	0.66 (5)	0.77 (7)	0.82 (8)	0.71 (6)	1.14 (13)	1.04 (14)	1.18 (12)	1.51 (15)	1.48 (17)	1.48 (14)
Bahamas	-Ischemic heart disease	0.46 (4)	0.40 (4)	0.53 (4)	0.53 (5)	0.50 (5)	0.56 (5)	0.76 (9)	0.56 (8)	0.94 (9)	1.17 (12)	1.05 (12)	1.26 (12)
Bahamas	-Ischemic stroke	0.18 (2)	0.22 (2)	0.13 (1)	0.24 (2)	0.31 (3)	0.15 (1)	0.37 (4)	0.48 (6)	0.24 (2)	0.33 (3)	0.43 (5)	0.22 (2)
Bahamas	Diabetes	0.99 (9)	1.03 (10)	0.93 (7)	1.11 (10)	1.15 (11)	1.04 (9)	1.23 (14)	1.38 (19)	1.06 (11)	1.19 (12)	1.35 (16)	0.98 (9)
Bahamas	-Diabetes mellitus	0.60 (5)	0.67 (6)	0.53 (4)	0.68 (6)	0.76 (7)	0.60 (5)	0.86 (10)	1.03 (14)	0.68 (7)	0.92 (9)	1.11 (13)	0.69 (6)
Bahamas	-Chronic kidney disease due to diabetes	0.39 (3)	0.36 (3)	0.40 (3)	0.43 (4)	0.40 (4)	0.45 (4)	0.37 (4)	0.35 (5)	0.38 (4)	0.27 (3)	0.24 (3)	0.29 (3)
Bahamas	Tobacco-related noncommunicable diseases	-0.52 (-5)	-0.55 (-5)	-0.45 (-4)	-0.56 (-5)	-0.60 (-6)	-0.47 (-4)	-0.56 (-6)	-0.64 (-9)	-0.44 (-4)	-0.58 (-6)	-0.64 (-7)	-0.48 (-5)
Bahamas	-Chronic obstructive pulmonary disease	-0.14 (-1)	-0.19 (-2)	-0.08 (-1)	-0.17 (-2)	-0.22 (-2)	-0.10 (-1)	-0.18 (-2)	-0.25 (-3)	-0.10 (-1)	-0.19 (-2)	-0.24 (-3)	-0.12 (-1)
Bahamas	-Larynx cancer	0.01 (0)	-0.01 (0)	0.03 (0)	0.02 (0)	-0.01 (0)	0.05 (0)	0.02 (0)	-0.01 (0)	0.04 (0)	0.02 (0)	-0.01 (0)	0.04 (0)
Bahamas	-Mouth & oropharynx cancers	-0.04 (0)	-0.04 (0)	-0.04 (0)	-0.04 (0)	-0.04 (0)	-0.03 (0)	-0.04 (0)	-0.04 (-1)	-0.03 (0)	-0.04 (0)	-0.04 (0)	-0.04 (0)
Bahamas	-Stomach cancer	0.04 (0)	0.04 (0)	0.03 (0)	0.06 (1)	0.06 (1)	0.06 (1)	0.08 (1)	0.08 (1)	0.08 (1)	0.11 (1)	0.11 (1)	0.11 (1)
Bahamas	-Trachea, bronchus, lung cancers	-0.35 (-3)	-0.31 (-3)	-0.36 (-3)	-0.38 (-3)	-0.34 (-3)	-0.38 (-3)	-0.36 (-4)	-0.34 (-5)	-0.35 (-4)	-0.37 (-4)	-0.36 (-4)	-0.36 (-3)
Bahamas	Hemorrhagic stroke	0.41 (4)	0.37 (4)	0.43 (3)	0.45 (4)	0.41 (4)	0.48 (4)	0.60 (7)	0.53 (7)	0.64 (6)	0.62 (6)	0.57 (7)	0.65 (6)
Bahamas	Road injury	0.30 (3)	0.13 (1)	0.47 (4)	0.32 (3)	0.13 (1)	0.51 (4)	0.23 (3)	0.10 (1)	0.36 (4)	0.52 (5)	0.25 (3)	0.77 (7)
Bahamas	Suicide	-0.14 (-1)	-0.10 (-1)	-0.17 (-1)	-0.14 (-1)	-0.11 (-1)	-0.17 (-1)	-0.13 (-2)	-0.10 (-1)	-0.15 (-2)	-0.15 (-1)	-0.10 (-1)	-0.17 (-2)
Bahamas	Infection-related noncommunicable diseases	0.20 (2)	0.31 (3)	0.10 (1)	0.24 (2)	0.36 (4)	0.14 (1)	0.27 (3)	0.39 (5)	0.15 (2)	0.33 (3)	0.47 (5)	0.20 (2)
Bahamas	-Cervix uteri cancer	0.12 (1)	0.26 (2)	0 (0)	0.13 (1)	0.29 (3)	0 (0)	0.14 (2)	0.29 (4)	0 (0)	0.16 (2)	0.32 (4)	0 (0)
Bahamas	-Cirrhosis due to hepatitis B	0.01 (0)	0.01 (0)	0.02 (0)	0.01 (0)	0.01 (0)	0.02 (0)	0.01 (0)	0.01 (0)	0.02 (0)	0.02 (0)	0.01 (0)	0.02 (0)
Bahamas	-Cirrhosis due to hepatitis C	0.05 (0)	0.03 (0)	0.06 (1)	0.06 (1)	0.04 (0)	0.07 (1)	0.05 (1)	0.03 (0)	0.06 (1)	0.06 (1)	0.04 (0)	0.08 (1)
Bahamas	-Liver cancer secondary to hepatitis B	-0.01 (0)	-0.01 (0)	-0.01 (0)	-0.01 (0)	-0.01 (0)	-0.01 (0)	-0.01 (0)	-0.01 (0)	-0.01 (0)	-0.01 (0)	-0.01 (0)	-0.01 (0)
Bahamas	-Liver cancer secondary to hepatitis C	-0.01 (0)	-0.01 (0)	0 (0)	-0.01 (0)	-0.01 (0)	0 (0)	-0.01 (0)	-0.01 (0)	0 (0)	-0.01 (0)	0 (0)	0 (0)
Bahamas	-Rheumatic heart disease	0 (0)	0 (0)	0 (0)	0 (0)	-0.01 (0)	0 (0)	0 (0)	0 (0)	0.01 (0)	0 (0)	0 (0)	0.01 (0)
Bahamas	Total contribution of I-8	1.12 (10)	1.13 (11)	1.09 (9)	1.20 (11)	1.24 (12)	1.16 (10)	1.61 (18)	1.40 (19)	1.79 (18)	3.46 (35)	3.12 (36)	3.73 (35)
Bahamas	Childhood-cluster diseases	0 (0)	0 (0)	0 (0)	0 (0)	0 (0)	0 (0)	0 (0)	0 (0)	0 (0)	0 (0)	0 (0)	0 (0)
Bahamas	Diarrheal diseases	0.02 (0)	0.02 (0)	0.03 (0)	0.03 (0)	0.02 (0)	0.04 (0)	-0.01 (0)	-0.01 (0)	0 (0)	0.02 (0)	0.01 (0)	0.03 (0)
Bahamas	HIV/AIDS	0.46 (4)	0.52 (5)	0.40 (3)	0.44 (4)	0.51 (5)	0.38 (3)	0.71 (8)	0.55 (7)	0.85 (9)	2.31 (24)	2.08 (24)	2.49 (23)
Bahamas	Lower respiratory infections	0.31 (3)	0.26 (2)	0.35 (3)	0.49 (4)	0.43 (4)	0.53 (5)	0.54 (6)	0.49 (7)	0.57 (6)	0.58 (6)	0.52 (6)	0.63 (6)
Bahamas	Malaria	0 (0)	0 (0)	0 (0)	0 (0)	0 (0)	0 (0)	0 (0)	0 (0)	0 (0)	0 (0)	0 (0)	0 (0)
Bahamas	Maternal conditions	0.03 (0)	0.07 (1)	0 (0)	0.03 (0)	0.05 (1)	0 (0)	0.03 (0)	0.07 (1)	0 (0)	0.03 (0)	0.06 (1)	0 (0)
Bahamas	Neonatal conditions	0.27 (2)	0.25 (2)	0.29 (2)	0.19 (2)	0.21 (2)	0.17 (2)	0.30 (3)	0.29 (4)	0.32 (3)	0.35 (4)	0.33 (4)	0.37 (3)
Bahamas	Tuberculosis	0.02 (0)	0.01 (0)	0.02 (0)	0.03 (0)	0.02 (0)	0.04 (0)	0.03 (0)	0.02 (0)	0.05 (0)	0.17 (2)	0.11 (1)	0.22 (2)
Bahamas	Total contribution of other causes	8.54 (74)	7.44 (72)	9.43 (76)	7.45 (69)	6.92 (67)	7.91 (70)	4.42 (50)	3.36 (45)	5.35 (54)	2.87 (29)	2.11 (25)	3.53 (33)
Bahamas	Cardiovascular diseases excluding NCD-7	1.23 (11)	1.15 (11)	1.27 (10)	1.42 (13)	1.37 (13)	1.44 (13)	1.56 (18)	1.50 (20)	1.55 (16)	1.07 (11)	1.12 (13)	0.97 (9)
Bahamas	Congenital anomalies	0.11 (1)	0.10 (1)	0.11 (1)	0.13 (1)	0.11 (1)	0.14 (1)	0.12 (1)	0.12 (2)	0.13 (1)	0.17 (2)	0.16 (2)	0.18 (2)
Bahamas	COVID-19	3.59 (31)	3.73 (36)	3.37 (27)	0 (0)	0 (0)	0 (0)	0 (0)	0 (0)	0 (0)	0 (0)	0 (0)	0 (0)
Bahamas	COVID-19 pandemic-related	1.13 (10)	0.96 (9)	1.25 (10)	0 (0)	0 (0)	0 (0)	0 (0)	0 (0)	0 (0)	0 (0)	0 (0)	0 (0)
Bahamas	Digestive diseases excluding NCD-7	0.24 (2)	0.13 (1)	0.34 (3)	0.28 (3)	0.15 (1)	0.39 (3)	0.28 (3)	0.16 (2)	0.40 (4)	0.30 (3)	0.15 (2)	0.43 (4)
Bahamas	Endocrine, blood, immune disorders	0.33 (3)	0.37 (4)	0.29 (2)	0.40 (4)	0.42 (4)	0.38 (3)	0.39 (4)	0.41 (5)	0.37 (4)	0.20 (2)	0.20 (2)	0.19 (2)
Bahamas	Genitourinary diseases excluding NCD-7	0.41 (4)	0.46 (4)	0.36 (3)	0.47 (4)	0.52 (5)	0.42 (4)	0.39 (4)	0.42 (6)	0.35 (3)	0.23 (2)	0.23 (3)	0.22 (2)
Bahamas	Infectious & parasitic diseases excluding I-8	-0.05 (0)	-0.07 (-1)	-0.03 (0)	-0.05 (0)	-0.08 (-1)	-0.03 (0)	-0.03 (0)	-0.05 (-1)	0 (0)	-0.05 (-1)	-0.07 (-1)	-0.03 (0)
Bahamas	Violence	1.06 (9)	0.25 (2)	1.82 (15)	0.90 (8)	0.22 (2)	1.54 (14)	0.70 (8)	0.17 (2)	1.19 (12)	0.45 (5)	0.13 (2)	0.74 (7)
Bahamas	Cancers excluding NCD-7	0.34 (3)	0.45 (4)	0.27 (2)	0.55 (5)	0.56 (5)	0.61 (5)	0.59 (7)	0.55 (7)	0.64 (6)	0.38 (4)	0.35 (4)	0.43 (4)
Bahamas	Mental & substance use disorders	-0.02 (0)	-0.03 (0)	-0.01 (0)	-0.02 (0)	-0.03 (0)	-0.01 (0)	-0.04 (0)	-0.04 (-1)	-0.03 (0)	-0.03 (0)	-0.05 (-1)	-0.01 (0)
Bahamas	Musculoskeletal diseases	0.05 (0)	0.10 (1)	-0.01 (0)	0.05 (0)	0.12 (1)	-0.01 (0)	0.04 (0)	0.10 (1)	-0.02 (0)	0.03 (0)	0.07 (1)	0 (0)
Bahamas	Neurological conditions	-0.30 (-3)	-0.45 (-4)	-0.17 (-1)	-0.33 (-3)	-0.47 (-5)	-0.20 (-2)	-0.33 (-4)	-0.46 (-6)	-0.21 (-2)	-0.38 (-4)	-0.50 (-6)	-0.26 (-2)
Bahamas	Nutritional deficiencies	0.01 (0)	0.01 (0)	0.02 (0)	0.02 (0)	0.01 (0)	0.03 (0)	0.02 (0)	0.01 (0)	0.03 (0)	0.04 (0)	0.03 (0)	0.04 (0)
Bahamas	Other neoplasms	-0.06 (0)	-0.06 (-1)	-0.05 (0)	-0.07 (-1)	-0.07 (-1)	-0.06 (-1)	-0.07 (-1)	-0.07 (-1)	-0.07 (-1)	-0.08 (-1)	-0.08 (-1)	-0.07 (-1)
Bahamas	Respiratory diseases excluding NCD-7	0.01 (0)	0.02 (0)	0 (0)	0.01 (0)	0.02 (0)	0.01 (0)	0.01 (0)	0.01 (0)	0.01 (0)	-0.02 (0)	-0.02 (0)	-0.03 (0)
Bahamas	Respiratory infections excluding I-8	0 (0)	0 (0)	0 (0)	0 (0)	0 (0)	0 (0)	0 (0)	0 (0)	0 (0)	0 (0)	0 (0)	0 (0)
Bahamas	Skin diseases	0.14 (1)	0.20 (2)	0.08 (1)	0.17 (2)	0.24 (2)	0.09 (1)	0.15 (2)	0.20 (3)	0.09 (1)	0.14 (1)	0.20 (2)	0.07 (1)
Bahamas	Sudden infant death syndrome	0 (0)	0.01 (0)	0 (0)	0.01 (0)	0.01 (0)	0 (0)	0.02 (0)	0.03 (0)	0.02 (0)	0 (0)	0 (0)	0 (0)
Bahamas	Unintentional injuries excluding NCD-7	0.32 (3)	0.11 (1)	0.52 (4)	3.51 (32)	3.80 (37)	3.16 (28)	0.62 (7)	0.30 (4)	0.91 (9)	0.44 (4)	0.18 (2)	0.67 (6)
Bosnia & Herzegovina	Total life expectancy gap	7.73	6.90	8.59	4.87	4.05	6.00	5.44	4.30	7.02	6.99	6.16	8.31
Bosnia & Herzegovina	Total contribution of NCD-7	4.25 (55)	4.39 (64)	4.12 (48)	5.17 (106)	4.86 (120)	5.47 (91)	5.54 (102)	4.98 (116)	6.14 (87)	6.65 (95)	6.26 (101)	7.18 (86)
Bosnia & Herzegovina	Atherosclerotic cardiovascular diseases	2.92 (38)	3.43 (50)	2.43 (28)	3.57 (73)	3.84 (95)	3.28 (55)	3.75 (69)	3.91 (91)	3.53 (50)	4.64 (66)	4.92 (80)	4.35 (52)
Bosnia & Herzegovina	-Ischemic heart disease	1.56 (20)	1.80 (26)	1.35 (16)	1.94 (40)	2.02 (50)	1.88 (31)	1.95 (36)	1.96 (46)	1.97 (28)	2.66 (38)	2.65 (43)	2.74 (33)
Bosnia & Herzegovina	-Ischemic stroke	1.36 (18)	1.62 (24)	1.07 (12)	1.63 (33)	1.82 (45)	1.40 (23)	1.80 (33)	1.95 (45)	1.56 (22)	1.98 (28)	2.27 (37)	1.62 (19)
Bosnia & Herzegovina	Diabetes	0.49 (6)	0.61 (9)	0.37 (4)	0.56 (12)	0.65 (16)	0.47 (8)	0.52 (10)	0.59 (14)	0.43 (6)	0.26 (4)	0.34 (6)	0.17 (2)
Bosnia & Herzegovina	-Diabetes mellitus	0.48 (6)	0.60 (9)	0.35 (4)	0.54 (11)	0.64 (16)	0.44 (7)	0.50 (9)	0.58 (14)	0.39 (6)	0.25 (4)	0.33 (5)	0.15 (2)
Bosnia & Herzegovina	-Chronic kidney disease due to diabetes	0.02 (0)	0.01 (0)	0.02 (0)	0.02 (0)	0.01 (0)	0.03 (1)	0.02 (0)	0.01 (0)	0.03 (0)	0.01 (0)	0.01 (0)	0.02 (0)
Bosnia & Herzegovina	Tobacco-related noncommunicable diseases	0.28 (4)	-0.14 (-2)	0.71 (8)	0.32 (7)	-0.20 (-5)	0.87 (15)	0.37 (7)	-0.21 (-5)	1.07 (15)	0.45 (7)	-0.13 (-2)	1.18 (14)
Bosnia & Herzegovina	-Chronic obstructive pulmonary disease	0 (0)	-0.06 (-1)	0.08 (1)	-0.01 (0)	-0.10 (-2)	0.11 (2)	0.03 (1)	-0.06 (-2)	0.18 (3)	0.16 (2)	0.08 (1)	0.29 (3)
Bosnia & Herzegovina	-Larynx cancer	0.04 (0)	0.01 (0)	0.06 (1)	0.04 (1)	0.01 (0)	0.07 (1)	0.05 (1)	0.01 (0)	0.08 (1)	0.05 (1)	0.01 (0)	0.10 (1)
Bosnia & Herzegovina	-Mouth & oropharynx cancers	-0.01 (0)	-0.01 (0)	0.01 (0)	0 (0)	-0.02 (0)	0.01 (0)	-0.01 (0)	-0.02 (0)	0.02 (0)	-0.02 (0)	-0.02 (0)	0 (0)
Bosnia & Herzegovina	-Stomach cancer	0.10 (1)	0.07 (1)	0.14 (2)	0.13 (3)	0.08 (2)	0.18 (3)	0.15 (3)	0.09 (2)	0.22 (3)	0.19 (3)	0.13 (2)	0.26 (3)
Bosnia & Herzegovina	-Trachea, bronchus, lung cancers	0.25 (3)	-0.07 (-1)	0.56 (7)	0.29 (6)	-0.09 (-2)	0.67 (11)	0.30 (6)	-0.14 (-3)	0.79 (11)	0.26 (4)	-0.20 (-3)	0.79 (10)
Bosnia & Herzegovina	Hemorrhagic stroke	0.20 (3)	0.23 (3)	0.18 (2)	0.25 (5)	0.25 (6)	0.25 (4)	0.30 (5)	0.29 (7)	0.30 (4)	0.44 (6)	0.48 (8)	0.40 (5)
Bosnia & Herzegovina	Road injury	0.19 (2)	0.09 (1)	0.27 (3)	0.20 (4)	0.09 (2)	0.30 (5)	0.29 (5)	0.13 (3)	0.43 (6)	0.39 (6)	0.24 (4)	0.53 (6)
Bosnia & Herzegovina	Suicide	-0.07 (-1)	-0.06 (-1)	-0.07 (-1)	-0.02 (-1)	-0.04 (-1)	0 (0)	-0.01 (0)	-0.04 (-1)	0.02 (0)	0.02 (0)	0 (0)	0.06 (1)
Bosnia & Herzegovina	Infection-related noncommunicable diseases	0.23 (3)	0.23 (3)	0.24 (3)	0.28 (6)	0.27 (7)	0.31 (5)	0.34 (6)	0.31 (7)	0.37 (5)	0.44 (6)	0.40 (7)	0.49 (6)
Bosnia & Herzegovina	-Cervix uteri cancer	0.04 (1)	0.09 (1)	0 (0)	0.05 (1)	0.12 (3)	0 (0)	0.06 (1)	0.13 (3)	0 (0)	0.07 (1)	0.13 (2)	0 (0)
Bosnia & Herzegovina	-Cirrhosis due to hepatitis B	0.06 (1)	0.04 (1)	0.08 (1)	0.07 (2)	0.04 (1)	0.10 (2)	0.08 (1)	0.04 (1)	0.11 (2)	0.10 (1)	0.06 (1)	0.14 (2)
Bosnia & Herzegovina	-Cirrhosis due to hepatitis C	0.01 (0)	0.01 (0)	0.01 (0)	0.01 (0)	0.01 (0)	0.02 (0)	0.02 (0)	0.01 (0)	0.02 (0)	0.03 (0)	0.02 (0)	0.03 (0)
Bosnia & Herzegovina	-Liver cancer secondary to hepatitis B	0.02 (0)	0.01 (0)	0.02 (0)	0.02 (0)	0.01 (0)	0.02 (0)	0.02 (0)	0.02 (0)	0.03 (0)	0.03 (0)	0.02 (0)	0.04 (0)
Bosnia & Herzegovina	-Liver cancer secondary to hepatitis C	0.01 (0)	0.02 (0)	0 (0)	0.01 (0)	0.02 (0)	0 (0)	0.01 (0)	0.02 (0)	0 (0)	0.01 (0)	0.02 (0)	0 (0)
Bosnia & Herzegovina	-Rheumatic heart disease	-0.01 (0)	-0.01 (0)	-0.01 (0)	-0.01 (0)	-0.01 (0)	0 (0)	0 (0)	0 (0)	0 (0)	0.02 (0)	0.02 (0)	0.01 (0)
Bosnia & Herzegovina	Total contribution of I-8	-0.02 (0)	-0.06 (-1)	0.03 (0)	0.06 (1)	0 (0)	0.14 (2)	0.15 (3)	0.08 (2)	0.25 (4)	0.36 (5)	0.28 (5)	0.45 (5)
Bosnia & Herzegovina	Childhood-cluster diseases	0.01 (0)	0 (0)	0.01 (0)	0.03 (1)	0.03 (1)	0.03 (0)	0.04 (1)	0.05 (1)	0.04 (1)	0.06 (1)	0.06 (1)	0.06 (1)
Bosnia & Herzegovina	Diarrheal diseases	-0.01 (0)	-0.01 (0)	-0.01 (0)	-0.01 (0)	-0.02 (0)	-0.01 (0)	-0.01 (0)	-0.02 (0)	-0.01 (0)	-0.01 (0)	-0.01 (0)	0 (0)
Bosnia & Herzegovina	HIV/AIDS	-0.01 (0)	0 (0)	-0.01 (0)	-0.01 (0)	0 (0)	-0.01 (0)	-0.01 (0)	0 (0)	-0.01 (0)	-0.01 (0)	0 (0)	-0.01 (0)
Bosnia & Herzegovina	Lower respiratory infections	-0.08 (-1)	-0.10 (-1)	-0.05 (-1)	-0.08 (-2)	-0.12 (-3)	-0.02 (0)	-0.08 (-1)	-0.12 (-3)	-0.01 (0)	-0.01 (0)	-0.03 (0)	0.04 (1)
Bosnia & Herzegovina	Malaria	0 (0)	0 (0)	0 (0)	0 (0)	0 (0)	0 (0)	0 (0)	0 (0)	0 (0)	0 (0)	0 (0)	0 (0)
Bosnia & Herzegovina	Maternal conditions	0 (0)	0 (0)	0 (0)	0 (0)	0 (0)	0 (0)	0 (0)	0 (0)	0 (0)	0 (0)	0 (0)	0 (0)
Bosnia & Herzegovina	Neonatal conditions	0.05 (1)	0.04 (1)	0.05 (1)	0.10 (2)	0.09 (2)	0.11 (2)	0.13 (2)	0.11 (3)	0.14 (2)	0.22 (3)	0.20 (3)	0.24 (3)
Bosnia & Herzegovina	Tuberculosis	0.03 (0)	0.02 (0)	0.03 (0)	0.04 (1)	0.03 (1)	0.04 (1)	0.08 (1)	0.05 (1)	0.10 (1)	0.09 (1)	0.07 (1)	0.12 (1)
Bosnia & Herzegovina	Total contribution of other causes	3.50 (45)	2.56 (37)	4.44 (52)	-0.36 (-7)	-0.81 (-20)	0.39 (6)	-0.25 (-5)	-0.75 (-17)	0.63 (9)	-0.02 (0)	-0.37 (-6)	0.68 (8)
Bosnia & Herzegovina	Cardiovascular diseases excluding NCD-7	0.26 (3)	0.27 (4)	0.27 (3)	0.30 (6)	0.23 (6)	0.40 (7)	0.34 (6)	0.27 (6)	0.43 (6)	0.29 (4)	0.29 (5)	0.32 (4)
Bosnia & Herzegovina	Congenital anomalies	0 (0)	-0.01 (0)	0.01 (0)	0.03 (1)	0.03 (1)	0.03 (1)	0.04 (1)	0.04 (1)	0.05 (1)	0.11 (2)	0.09 (2)	0.12 (1)
Bosnia & Herzegovina	COVID-19	3.49 (45)	2.79 (40)	4.04 (47)	0 (0)	0 (0)	0 (0)	0 (0)	0 (0)	0 (0)	0 (0)	0 (0)	0 (0)
Bosnia & Herzegovina	COVID-19 pandemic-related	0.26 (3)	0.20 (3)	0.31 (4)	0 (0)	0 (0)	0 (0)	0 (0)	0 (0)	0 (0)	0 (0)	0 (0)	0 (0)
Bosnia & Herzegovina	Digestive diseases excluding NCD-7	-0.05 (-1)	-0.05 (-1)	-0.03 (0)	-0.04 (-1)	-0.08 (-2)	0.01 (0)	-0.03 (-1)	-0.08 (-2)	0.04 (1)	0.03 (0)	0 (0)	0.10 (1)
Bosnia & Herzegovina	Endocrine, blood, immune disorders	-0.08 (-1)	-0.08 (-1)	-0.08 (-1)	-0.10 (-2)	-0.10 (-2)	-0.09 (-1)	-0.09 (-2)	-0.10 (-2)	-0.08 (-1)	-0.08 (-1)	-0.08 (-1)	-0.08 (-1)
Bosnia & Herzegovina	Genitourinary diseases excluding NCD-7	0.05 (1)	0.06 (1)	0.05 (1)	0.05 (1)	0.04 (1)	0.07 (1)	0.03 (1)	0.01 (0)	0.06 (1)	0.05 (1)	0.06 (1)	0.06 (1)
Bosnia & Herzegovina	Infectious & parasitic diseases excluding I-8	-0.09 (-1)	-0.10 (-1)	-0.08 (-1)	-0.11 (-2)	-0.12 (-3)	-0.09 (-1)	-0.10 (-2)	-0.12 (-3)	-0.08 (-1)	-0.07 (-1)	-0.08 (-1)	-0.05 (-1)
Bosnia & Herzegovina	Violence	0 (0)	-0.01 (0)	0.01 (0)	0 (0)	0 (0)	0.01 (0)	0.01 (0)	0 (0)	0.03 (0)	0.03 (0)	0.01 (0)	0.05 (1)
Bosnia & Herzegovina	Cancers excluding NCD-7	0.22 (3)	0.11 (2)	0.39 (5)	0.20 (4)	0.06 (1)	0.47 (8)	0.19 (3)	-0.01 (0)	0.52 (7)	0.06 (1)	-0.06 (-1)	0.33 (4)
Bosnia & Herzegovina	Mental & substance use disorders	-0.09 (-1)	-0.06 (-1)	-0.12 (-1)	-0.08 (-2)	-0.06 (-2)	-0.09 (-2)	-0.08 (-2)	-0.06 (-1)	-0.09 (-1)	-0.05 (-1)	-0.06 (-1)	-0.03 (0)
Bosnia & Herzegovina	Musculoskeletal diseases	-0.03 (0)	-0.04 (-1)	-0.03 (0)	-0.04 (-1)	-0.05 (-1)	-0.03 (-1)	-0.04 (-1)	-0.06 (-1)	-0.03 (0)	-0.04 (-1)	-0.05 (-1)	-0.03 (0)
Bosnia & Herzegovina	Neurological conditions	-0.19 (-2)	-0.24 (-3)	-0.12 (-1)	-0.28 (-6)	-0.39 (-10)	-0.12 (-2)	-0.23 (-4)	-0.30 (-7)	-0.10 (-1)	-0.20 (-3)	-0.25 (-4)	-0.10 (-1)
Bosnia & Herzegovina	Nutritional deficiencies	-0.02 (0)	-0.02 (0)	-0.01 (0)	-0.02 (0)	-0.03 (-1)	-0.01 (0)	-0.02 (0)	-0.03 (-1)	-0.01 (0)	-0.02 (0)	-0.03 (0)	-0.01 (0)
Bosnia & Herzegovina	Other neoplasms	-0.06 (-1)	-0.06 (-1)	-0.06 (-1)	-0.08 (-2)	-0.08 (-2)	-0.07 (-1)	-0.08 (-1)	-0.08 (-2)	-0.06 (-1)	-0.07 (-1)	-0.07 (-1)	-0.06 (-1)
Bosnia & Herzegovina	Respiratory diseases excluding NCD-7	-0.08 (-1)	-0.08 (-1)	-0.07 (-1)	-0.10 (-2)	-0.10 (-2)	-0.09 (-1)	-0.09 (-2)	-0.10 (-2)	-0.07 (-1)	-0.06 (-1)	-0.06 (-1)	-0.05 (-1)
Bosnia & Herzegovina	Respiratory infections excluding I-8	0 (0)	0 (0)	0 (0)	0 (0)	0 (0)	0 (0)	0 (0)	0 (0)	0 (0)	0 (0)	0 (0)	0 (0)
Bosnia & Herzegovina	Skin diseases	-0.01 (0)	-0.02 (0)	-0.01 (0)	-0.02 (0)	-0.02 (-1)	-0.01 (0)	-0.02 (0)	-0.02 (-1)	-0.01 (0)	-0.01 (0)	-0.02 (0)	-0.01 (0)
Bosnia & Herzegovina	Sudden infant death syndrome	0 (0)	0 (0)	0 (0)	0 (0)	0 (0)	0 (0)	0 (0)	0 (0)	0 (0)	0 (0)	0 (0)	0 (0)
Bosnia & Herzegovina	Unintentional injuries excluding NCD-7	-0.08 (-1)	-0.10 (-2)	-0.04 (0)	-0.07 (-2)	-0.13 (-3)	-0.01 (0)	-0.06 (-1)	-0.12 (-3)	0.03 (0)	0.01 (0)	-0.06 (-1)	0.12 (1)
Belarus	Total life expectancy gap	10.07	7.37	12.77	8.02	5.52	10.74	11.78	7.99	15.36	13.83	10.12	17.24
Belarus	Total contribution of NCD-7	6.18 (61)	4.90 (67)	7.40 (58)	7.18 (90)	5.90 (107)	8.52 (79)	9.23 (78)	7.42 (93)	10.87 (71)	10.42 (75)	8.68 (86)	11.94 (69)
Belarus	Atherosclerotic cardiovascular diseases	5.44 (54)	5.02 (68)	5.78 (45)	6.25 (78)	5.91 (107)	6.57 (61)	7.15 (61)	6.76 (85)	7.42 (48)	7.23 (52)	7.27 (72)	7.05 (41)
Belarus	-Ischemic heart disease	4.55 (45)	4.10 (56)	4.92 (39)	5.21 (65)	4.82 (87)	5.60 (52)	5.80 (49)	5.29 (66)	6.21 (40)	5.65 (41)	5.49 (54)	5.70 (33)
Belarus	-Ischemic stroke	0.90 (9)	0.92 (12)	0.85 (7)	1.04 (13)	1.09 (20)	0.97 (9)	1.36 (12)	1.47 (18)	1.20 (8)	1.58 (11)	1.78 (18)	1.34 (8)
Belarus	Diabetes	-0.06 (-1)	-0.06 (-1)	-0.04 (0)	-0.07 (-1)	-0.07 (-1)	-0.05 (0)	-0.10 (-1)	-0.10 (-1)	-0.08 (-1)	-0.05 (0)	-0.04 (0)	-0.05 (0)
Belarus	-Diabetes mellitus	-0.04 (0)	-0.04 (-1)	-0.03 (0)	-0.05 (-1)	-0.04 (-1)	-0.04 (0)	-0.08 (-1)	-0.07 (-1)	-0.07 (0)	-0.03 (0)	-0.01 (0)	-0.03 (0)
Belarus	-Chronic kidney disease due to diabetes	-0.02 (0)	-0.02 (0)	-0.01 (0)	-0.02 (0)	-0.02 (0)	-0.01 (0)	-0.02 (0)	-0.03 (0)	-0.01 (0)	-0.02 (0)	-0.03 (0)	-0.01 (0)
Belarus	Tobacco-related noncommunicable diseases	0.04 (0)	-0.53 (-7)	0.63 (5)	0.08 (1)	-0.55 (-10)	0.78 (7)	0.30 (3)	-0.46 (-6)	1.10 (7)	0.91 (7)	-0.11 (-1)	1.96 (11)
Belarus	-Chronic obstructive pulmonary disease	-0.15 (-1)	-0.24 (-3)	-0.03 (0)	-0.17 (-2)	-0.26 (-5)	-0.05 (0)	-0.03 (0)	-0.19 (-2)	0.17 (1)	0.38 (3)	0.10 (1)	0.70 (4)
Belarus	-Larynx cancer	0.04 (0)	0 (0)	0.08 (1)	0.05 (1)	0 (0)	0.10 (1)	0.05 (0)	0 (0)	0.11 (1)	0.09 (1)	0 (0)	0.16 (1)
Belarus	-Mouth & oropharynx cancers	0.13 (1)	0 (0)	0.23 (2)	0.15 (2)	0.01 (0)	0.28 (3)	0.11 (1)	0 (0)	0.21 (1)	0.12 (1)	0.01 (0)	0.21 (1)
Belarus	-Stomach cancer	0.19 (2)	0.14 (2)	0.25 (2)	0.25 (3)	0.19 (3)	0.31 (3)	0.37 (3)	0.30 (4)	0.44 (3)	0.56 (4)	0.45 (4)	0.65 (4)
Belarus	-Trachea, bronchus, lung cancers	0.02 (0)	-0.30 (-4)	0.34 (3)	0.06 (1)	-0.30 (-5)	0.46 (4)	0.16 (1)	-0.27 (-3)	0.61 (4)	0.33 (2)	-0.23 (-2)	0.88 (5)
Belarus	Hemorrhagic stroke	0.26 (3)	0.18 (2)	0.34 (3)	0.28 (4)	0.21 (4)	0.36 (3)	0.42 (4)	0.35 (4)	0.47 (3)	0.51 (4)	0.50 (5)	0.51 (3)
Belarus	Road injury	0.09 (1)	0.04 (1)	0.14 (1)	0.08 (1)	0.04 (1)	0.12 (1)	0.30 (3)	0.15 (2)	0.43 (3)	0.35 (3)	0.18 (2)	0.48 (3)
Belarus	Suicide	0.12 (1)	-0.02 (0)	0.25 (2)	0.19 (2)	0.01 (0)	0.35 (3)	0.53 (4)	0.11 (1)	0.89 (6)	0.72 (5)	0.13 (1)	1.23 (7)
Belarus	Infection-related noncommunicable diseases	0.28 (3)	0.26 (4)	0.31 (2)	0.36 (5)	0.35 (6)	0.39 (4)	0.63 (5)	0.61 (8)	0.65 (4)	0.75 (5)	0.75 (7)	0.75 (4)
Belarus	-Cervix uteri cancer	0.04 (0)	0.09 (1)	0 (0)	0.06 (1)	0.12 (2)	0 (0)	0.08 (1)	0.17 (2)	0 (0)	0.10 (1)	0.20 (2)	0 (0)
Belarus	-Cirrhosis due to hepatitis B	0.03 (0)	0.02 (0)	0.03 (0)	0.03 (0)	0.02 (0)	0.04 (0)	0.07 (1)	0.05 (1)	0.08 (1)	0.03 (0)	0.02 (0)	0.04 (0)
Belarus	-Cirrhosis due to hepatitis C	0.03 (0)	0.03 (0)	0.03 (0)	0.03 (0)	0.03 (1)	0.04 (0)	0.08 (1)	0.07 (1)	0.10 (1)	0.03 (0)	0.02 (0)	0.03 (0)
Belarus	-Liver cancer secondary to hepatitis B	0 (0)	0 (0)	0.01 (0)	0 (0)	0 (0)	0.01 (0)	0 (0)	0 (0)	0.01 (0)	0 (0)	0 (0)	0.01 (0)
Belarus	-Liver cancer secondary to hepatitis C	-0.01 (0)	-0.01 (0)	-0.01 (0)	-0.01 (0)	-0.01 (0)	-0.01 (0)	-0.01 (0)	-0.01 (0)	-0.01 (0)	-0.01 (0)	-0.01 (0)	-0.01 (0)
Belarus	-Rheumatic heart disease	0.01 (0)	0 (0)	0.01 (0)	0.01 (0)	0 (0)	0.01 (0)	0.03 (0)	0.03 (0)	0.03 (0)	0.05 (0)	0.06 (1)	0.04 (0)
Belarus	Total contribution of I-8	-0.01 (0)	-0.16 (-2)	0.13 (1)	-0.01 (0)	-0.18 (-3)	0.16 (1)	0.25 (2)	-0.03 (0)	0.50 (3)	0.43 (3)	0.15 (1)	0.69 (4)
Belarus	Childhood-cluster diseases	0 (0)	0 (0)	0 (0)	0 (0)	0 (0)	0 (0)	0 (0)	0 (0)	0 (0)	0 (0)	0 (0)	0 (0)
Belarus	Diarrheal diseases	-0.02 (0)	-0.02 (0)	-0.01 (0)	-0.02 (0)	-0.02 (0)	-0.01 (0)	-0.01 (0)	-0.02 (0)	-0.01 (0)	0 (0)	0 (0)	0.01 (0)
Belarus	HIV/AIDS	0.09 (1)	0.08 (1)	0.09 (1)	0.07 (1)	0.05 (1)	0.09 (1)	0.08 (1)	0.07 (1)	0.08 (1)	0.01 (0)	0.02 (0)	0.01 (0)
Belarus	Lower respiratory infections	-0.05 (0)	-0.15 (-2)	0.05 (0)	-0.05 (-1)	-0.16 (-3)	0.07 (1)	0.03 (0)	-0.12 (-1)	0.17 (1)	0.10 (1)	-0.04 (0)	0.23 (1)
Belarus	Malaria	0 (0)	0 (0)	0 (0)	0 (0)	0 (0)	0 (0)	0 (0)	0 (0)	0 (0)	0 (0)	0 (0)	0 (0)
Belarus	Maternal conditions	0 (0)	0 (0)	0 (0)	0 (0)	0 (0)	0 (0)	0 (0)	0 (0)	0 (0)	0.01 (0)	0.01 (0)	0 (0)
Belarus	Neonatal conditions	-0.09 (-1)	-0.09 (-1)	-0.09 (-1)	-0.07 (-1)	-0.08 (-1)	-0.07 (-1)	-0.02 (0)	-0.03 (0)	-0.01 (0)	0.15 (1)	0.11 (1)	0.18 (1)
Belarus	Tuberculosis	0.06 (1)	0.02 (0)	0.09 (1)	0.06 (1)	0.02 (0)	0.09 (1)	0.18 (2)	0.07 (1)	0.27 (2)	0.17 (1)	0.06 (1)	0.26 (2)
Belarus	Total contribution of other causes	3.90 (39)	2.63 (36)	5.24 (41)	0.85 (11)	-0.19 (-3)	2.06 (19)	2.30 (20)	0.59 (7)	3.98 (26)	2.97 (21)	1.30 (13)	4.61 (27)
Belarus	Cardiovascular diseases excluding NCD-7	-0.03 (0)	-0.25 (-3)	0.20 (2)	-0.03 (0)	-0.27 (-5)	0.22 (2)	0.07 (1)	-0.18 (-2)	0.33 (2)	0.14 (1)	-0.08 (-1)	0.36 (2)
Belarus	Congenital anomalies	-0.01 (0)	-0.02 (0)	-0.01 (0)	0 (0)	-0.01 (0)	0.01 (0)	0.09 (1)	0.07 (1)	0.11 (1)	0.22 (2)	0.18 (2)	0.25 (1)
Belarus	COVID-19	2.56 (25)	2.36 (32)	2.71 (21)	0 (0)	0 (0)	0 (0)	0 (0)	0 (0)	0 (0)	0 (0)	0 (0)	0 (0)
Belarus	COVID-19 pandemic-related	0.82 (8)	0.76 (10)	0.87 (7)	0 (0)	0 (0)	0 (0)	0 (0)	0 (0)	0 (0)	0 (0)	0 (0)	0 (0)
Belarus	Digestive diseases excluding NCD-7	0.12 (1)	0.03 (0)	0.21 (2)	0.14 (2)	0.05 (1)	0.23 (2)	0.37 (3)	0.20 (2)	0.52 (3)	0.14 (1)	0.03 (0)	0.26 (2)
Belarus	Endocrine, blood, immune disorders	-0.08 (-1)	-0.08 (-1)	-0.07 (-1)	-0.08 (-1)	-0.09 (-2)	-0.07 (-1)	-0.08 (-1)	-0.09 (-1)	-0.06 (0)	-0.07 (-1)	-0.08 (-1)	-0.06 (0)
Belarus	Genitourinary diseases excluding NCD-7	-0.01 (0)	-0.03 (0)	0.03 (0)	-0.01 (0)	-0.04 (-1)	0.02 (0)	-0.03 (0)	-0.06 (-1)	0.01 (0)	-0.03 (0)	-0.05 (-1)	0 (0)
Belarus	Infectious & parasitic diseases excluding I-8	-0.07 (-1)	-0.08 (-1)	-0.06 (0)	-0.08 (-1)	-0.08 (-1)	-0.07 (-1)	-0.05 (0)	-0.07 (-1)	-0.03 (0)	0 (0)	-0.02 (0)	0.02 (0)
Belarus	Violence	0.04 (0)	0.02 (0)	0.05 (0)	0.04 (1)	0.02 (0)	0.06 (1)	0.10 (1)	0.06 (1)	0.12 (1)	0.29 (2)	0.22 (2)	0.35 (2)
Belarus	Cancers excluding NCD-7	0.32 (3)	0.22 (3)	0.55 (4)	0.57 (7)	0.49 (9)	0.80 (7)	0.73 (6)	0.62 (8)	0.96 (6)	0.72 (5)	0.80 (8)	0.76 (4)
Belarus	Mental & substance use disorders	0.29 (3)	0.12 (2)	0.44 (3)	0.34 (4)	0.15 (3)	0.50 (5)	0.49 (4)	0.22 (3)	0.72 (5)	0.51 (4)	0.20 (2)	0.77 (4)
Belarus	Musculoskeletal diseases	-0.04 (0)	-0.06 (-1)	-0.03 (0)	-0.05 (-1)	-0.06 (-1)	-0.03 (0)	-0.04 (0)	-0.06 (-1)	-0.03 (0)	-0.04 (0)	-0.06 (-1)	-0.03 (0)
Belarus	Neurological conditions	-0.20 (-2)	-0.22 (-3)	-0.16 (-1)	-0.21 (-3)	-0.22 (-4)	-0.18 (-2)	-0.15 (-1)	-0.17 (-2)	-0.12 (-1)	-0.10 (-1)	-0.14 (-1)	-0.04 (0)
Belarus	Nutritional deficiencies	-0.01 (0)	-0.01 (0)	0 (0)	-0.01 (0)	-0.01 (0)	0 (0)	-0.01 (0)	-0.02 (0)	-0.01 (0)	0 (0)	0 (0)	0.01 (0)
Belarus	Other neoplasms	-0.05 (-1)	-0.06 (-1)	-0.04 (0)	-0.06 (-1)	-0.06 (-1)	-0.05 (0)	-0.06 (0)	-0.06 (-1)	-0.04 (0)	-0.05 (0)	-0.06 (-1)	-0.04 (0)
Belarus	Respiratory diseases excluding NCD-7	-0.09 (-1)	-0.09 (-1)	-0.09 (-1)	-0.11 (-1)	-0.10 (-2)	-0.10 (-1)	-0.08 (-1)	-0.08 (-1)	-0.08 (0)	-0.03 (0)	-0.01 (0)	-0.04 (0)
Belarus	Respiratory infections excluding I-8	0 (0)	0 (0)	0 (0)	0 (0)	0 (0)	0 (0)	0 (0)	0 (0)	0 (0)	0.01 (0)	0.01 (0)	0.01 (0)
Belarus	Skin diseases	-0.01 (0)	-0.01 (0)	-0.01 (0)	-0.01 (0)	-0.02 (0)	-0.01 (0)	-0.01 (0)	-0.02 (0)	-0.01 (0)	-0.01 (0)	-0.02 (0)	-0.01 (0)
Belarus	Sudden infant death syndrome	-0.01 (0)	-0.01 (0)	-0.01 (0)	-0.01 (0)	-0.01 (0)	-0.01 (0)	-0.01 (0)	0 (0)	-0.01 (0)	0 (0)	0 (0)	0 (0)
Belarus	Unintentional injuries excluding NCD-7	0.36 (4)	0.04 (1)	0.65 (5)	0.42 (5)	0.06 (1)	0.75 (7)	0.97 (8)	0.24 (3)	1.58 (10)	1.29 (9)	0.40 (4)	2.03 (12)
Belize	Total life expectancy gap	11.38	10.75	11.58	9.71	8.87	10.08	11.41	10.83	11.49	13.38	12.93	13.39
Belize	Total contribution of NCD-7	3.66 (32)	4.44 (41)	2.76 (24)	4.74 (49)	4.95 (56)	4.31 (43)	5.55 (49)	6.12 (56)	4.81 (42)	7.47 (56)	7.77 (60)	6.97 (52)
Belize	Atherosclerotic cardiovascular diseases	0.90 (8)	1.29 (12)	0.52 (5)	1.24 (13)	1.50 (17)	0.96 (10)	1.70 (15)	1.88 (17)	1.45 (13)	2.70 (20)	2.98 (23)	2.37 (18)
Belize	-Ischemic heart disease	0.60 (5)	0.88 (8)	0.32 (3)	0.83 (9)	1.00 (11)	0.64 (6)	1.24 (11)	1.34 (12)	1.07 (9)	2.08 (16)	2.20 (17)	1.89 (14)
Belize	-Ischemic stroke	0.30 (3)	0.40 (4)	0.20 (2)	0.41 (4)	0.50 (6)	0.32 (3)	0.46 (4)	0.54 (5)	0.38 (3)	0.62 (5)	0.78 (6)	0.49 (4)
Belize	Diabetes	1.74 (15)	2.30 (21)	1.16 (10)	2.04 (21)	2.48 (28)	1.56 (15)	2.29 (20)	2.93 (27)	1.70 (15)	1.98 (15)	2.58 (20)	1.52 (11)
Belize	-Diabetes mellitus	1.19 (10)	1.67 (15)	0.72 (6)	1.39 (14)	1.80 (20)	0.97 (10)	1.70 (15)	2.31 (21)	1.16 (10)	1.52 (11)	2.11 (16)	1.07 (8)
Belize	-Chronic kidney disease due to diabetes	0.55 (5)	0.63 (6)	0.45 (4)	0.65 (7)	0.68 (8)	0.59 (6)	0.59 (5)	0.62 (6)	0.54 (5)	0.46 (3)	0.47 (4)	0.45 (3)
Belize	Tobacco-related noncommunicable diseases	-0.12 (-1)	-0.26 (-2)	-0.02 (0)	0 (0)	-0.27 (-3)	0.18 (2)	0.04 (0)	-0.22 (-2)	0.20 (2)	0.06 (0)	-0.24 (-2)	0.21 (2)
Belize	-Chronic obstructive pulmonary disease	0.14 (1)	0.05 (0)	0.19 (2)	0.23 (2)	0.06 (1)	0.32 (3)	0.22 (2)	0.08 (1)	0.29 (3)	0.23 (2)	0.06 (0)	0.30 (2)
Belize	-Larynx cancer	0.02 (0)	-0.01 (0)	0.03 (0)	0.02 (0)	-0.01 (0)	0.05 (0)	0.03 (0)	-0.01 (0)	0.05 (0)	0.02 (0)	-0.01 (0)	0.04 (0)
Belize	-Mouth & oropharynx cancers	-0.06 (-1)	-0.03 (0)	-0.08 (-1)	-0.06 (-1)	-0.04 (0)	-0.09 (-1)	-0.06 (-1)	-0.03 (0)	-0.08 (-1)	-0.06 (0)	-0.03 (0)	-0.08 (-1)
Belize	-Stomach cancer	0.05 (0)	0.03 (0)	0.06 (0)	0.07 (1)	0.03 (0)	0.08 (1)	0.09 (1)	0.05 (0)	0.12 (1)	0.13 (1)	0.08 (1)	0.15 (1)
Belize	-Trachea, bronchus, lung cancers	-0.22 (-2)	-0.27 (-3)	-0.16 (-1)	-0.19 (-2)	-0.28 (-3)	-0.10 (-1)	-0.14 (-1)	-0.26 (-2)	-0.06 (-1)	-0.13 (-1)	-0.27 (-2)	-0.06 (0)
Belize	Hemorrhagic stroke	0.48 (4)	0.55 (5)	0.39 (3)	0.59 (6)	0.58 (7)	0.56 (6)	0.78 (7)	0.77 (7)	0.75 (7)	1.22 (9)	1.29 (10)	1.13 (8)
Belize	Road injury	0.40 (4)	0.12 (1)	0.63 (5)	0.55 (6)	0.18 (2)	0.88 (9)	0.30 (3)	0.13 (1)	0.45 (4)	0.93 (7)	0.38 (3)	1.34 (10)
Belize	Suicide	-0.10 (-1)	-0.08 (-1)	-0.12 (-1)	-0.09 (-1)	-0.08 (-1)	-0.10 (-1)	-0.03 (0)	-0.06 (-1)	-0.01 (0)	0.01 (0)	-0.04 (0)	0.03 (0)
Belize	Infection-related noncommunicable diseases	0.36 (3)	0.53 (5)	0.19 (2)	0.42 (4)	0.56 (6)	0.26 (3)	0.47 (4)	0.69 (6)	0.26 (2)	0.56 (4)	0.82 (6)	0.38 (3)
Belize	-Cervix uteri cancer	0.18 (2)	0.38 (3)	0 (0)	0.20 (2)	0.41 (5)	0 (0)	0.22 (2)	0.49 (5)	0 (0)	0.22 (2)	0.55 (4)	0 (0)
Belize	-Cirrhosis due to hepatitis B	0.02 (0)	0.01 (0)	0.02 (0)	0.02 (0)	0.01 (0)	0.03 (0)	0.02 (0)	0.02 (0)	0.02 (0)	0.03 (0)	0.02 (0)	0.04 (0)
Belize	-Cirrhosis due to hepatitis C	0.07 (1)	0.07 (1)	0.07 (1)	0.08 (1)	0.07 (1)	0.10 (1)	0.08 (1)	0.08 (1)	0.08 (1)	0.11 (1)	0.09 (1)	0.12 (1)
Belize	-Liver cancer secondary to hepatitis B	0.01 (0)	0 (0)	0.01 (0)	0.01 (0)	0 (0)	0.02 (0)	0.01 (0)	0 (0)	0.02 (0)	0.02 (0)	0 (0)	0.02 (0)
Belize	-Liver cancer secondary to hepatitis C	0.03 (0)	0.04 (0)	0.03 (0)	0.04 (0)	0.04 (0)	0.04 (0)	0.04 (0)	0.05 (0)	0.03 (0)	0.04 (0)	0.05 (0)	0.03 (0)
Belize	-Rheumatic heart disease	0 (0)	0 (0)	0 (0)	0 (0)	0 (0)	0 (0)	0.01 (0)	0.01 (0)	0 (0)	0.02 (0)	0.03 (0)	0.02 (0)
Belize	Total contribution of I-8	1.79 (16)	1.69 (16)	1.88 (16)	2.11 (22)	1.94 (22)	2.24 (22)	2.45 (21)	2.06 (19)	2.76 (24)	3.01 (22)	2.78 (22)	3.16 (24)
Belize	Childhood-cluster diseases	0 (0)	0 (0)	0 (0)	0 (0)	0 (0)	0 (0)	0 (0)	0 (0)	0 (0)	0 (0)	0 (0)	0 (0)
Belize	Diarrheal diseases	0.04 (0)	0.04 (0)	0.04 (0)	0.05 (1)	0.05 (1)	0.05 (1)	0.08 (1)	0.08 (1)	0.08 (1)	0.15 (1)	0.14 (1)	0.16 (1)
Belize	HIV/AIDS	0.78 (7)	0.60 (6)	0.96 (8)	0.82 (8)	0.60 (7)	1.02 (10)	0.91 (8)	0.57 (5)	1.21 (11)	0.99 (7)	0.80 (6)	1.15 (9)
Belize	Lower respiratory infections	0.47 (4)	0.56 (5)	0.36 (3)	0.73 (8)	0.81 (9)	0.64 (6)	0.79 (7)	0.85 (8)	0.71 (6)	1.11 (8)	1.11 (9)	1.06 (8)
Belize	Malaria	0 (0)	0 (0)	0 (0)	0 (0)	0 (0)	0 (0)	0 (0)	0 (0)	0 (0)	0 (0)	0 (0)	0 (0)
Belize	Maternal conditions	0.05 (0)	0.10 (1)	0 (0)	0.04 (0)	0.09 (1)	0 (0)	0.02 (0)	0.04 (0)	0 (0)	0.04 (0)	0.11 (1)	0 (0)
Belize	Neonatal conditions	0.37 (3)	0.34 (3)	0.39 (3)	0.38 (4)	0.35 (4)	0.41 (4)	0.44 (4)	0.41 (4)	0.48 (4)	0.61 (5)	0.55 (4)	0.66 (5)
Belize	Tuberculosis	0.09 (1)	0.05 (0)	0.12 (1)	0.09 (1)	0.04 (0)	0.13 (1)	0.21 (2)	0.12 (1)	0.28 (2)	0.11 (1)	0.07 (1)	0.14 (1)
Belize	Total contribution of other causes	5.92 (52)	4.62 (43)	6.94 (60)	2.85 (29)	1.98 (22)	3.52 (35)	3.41 (30)	2.65 (24)	3.92 (34)	2.91 (22)	2.38 (18)	3.25 (24)
Belize	Cardiovascular diseases excluding NCD-7	0.48 (4)	0.68 (6)	0.29 (2)	0.61 (6)	0.75 (8)	0.46 (5)	0.50 (4)	0.61 (6)	0.39 (3)	0.43 (3)	0.56 (4)	0.32 (2)
Belize	Congenital anomalies	0.08 (1)	0.07 (1)	0.08 (1)	0.10 (1)	0.09 (1)	0.11 (1)	0.28 (2)	0.26 (2)	0.30 (3)	0.24 (2)	0.22 (2)	0.26 (2)
Belize	COVID-19	2.81 (25)	2.15 (20)	3.39 (29)	0 (0)	0 (0)	0 (0)	0 (0)	0 (0)	0 (0)	0 (0)	0 (0)	0 (0)
Belize	COVID-19 pandemic-related	0.62 (5)	0.51 (5)	0.74 (6)	0 (0)	0 (0)	0 (0)	0 (0)	0 (0)	0 (0)	0 (0)	0 (0)	0 (0)
Belize	Digestive diseases excluding NCD-7	0.33 (3)	0.34 (3)	0.31 (3)	0.41 (4)	0.35 (4)	0.44 (4)	0.43 (4)	0.45 (4)	0.40 (4)	0.50 (4)	0.44 (3)	0.53 (4)
Belize	Endocrine, blood, immune disorders	0.10 (1)	0.16 (1)	0.04 (0)	0.11 (1)	0.15 (2)	0.06 (1)	0.14 (1)	0.20 (2)	0.09 (1)	0.07 (1)	0.12 (1)	0.04 (0)
Belize	Genitourinary diseases excluding NCD-7	0.52 (5)	0.65 (6)	0.35 (3)	0.58 (6)	0.65 (7)	0.47 (5)	0.53 (5)	0.63 (6)	0.43 (4)	0.40 (3)	0.47 (4)	0.34 (3)
Belize	Infectious & parasitic diseases excluding I-8	-0.07 (-1)	-0.07 (-1)	-0.08 (-1)	-0.08 (-1)	-0.08 (-1)	-0.08 (-1)	-0.04 (0)	-0.04 (0)	-0.05 (0)	0.01 (0)	0.02 (0)	0.01 (0)
Belize	Violence	1.15 (10)	0.36 (3)	1.86 (16)	1.04 (11)	0.30 (3)	1.73 (17)	1.05 (9)	0.37 (3)	1.62 (14)	0.63 (5)	0.24 (2)	0.93 (7)
Belize	Cancers excluding NCD-7	-0.34 (-3)	-0.41 (-4)	-0.29 (-3)	-0.23 (-2)	-0.40 (-4)	-0.12 (-1)	-0.14 (-1)	-0.19 (-2)	-0.14 (-1)	-0.23 (-2)	-0.27 (-2)	-0.23 (-2)
Belize	Mental & substance use disorders	-0.07 (-1)	-0.06 (-1)	-0.08 (-1)	-0.07 (-1)	-0.07 (-1)	-0.06 (-1)	-0.07 (-1)	-0.06 (-1)	-0.07 (-1)	-0.03 (0)	-0.06 (0)	-0.02 (0)
Belize	Musculoskeletal diseases	0.01 (0)	0.04 (0)	-0.02 (0)	0 (0)	0.03 (0)	-0.02 (0)	0 (0)	0.04 (0)	-0.02 (0)	0.01 (0)	0.04 (0)	-0.01 (0)
Belize	Neurological conditions	-0.12 (-1)	-0.12 (-1)	-0.13 (-1)	-0.12 (-1)	-0.14 (-2)	-0.10 (-1)	-0.09 (-1)	-0.12 (-1)	-0.06 (-1)	-0.14 (-1)	-0.14 (-1)	-0.12 (-1)
Belize	Nutritional deficiencies	0.08 (1)	0.07 (1)	0.09 (1)	0.10 (1)	0.08 (1)	0.12 (1)	0.10 (1)	0.08 (1)	0.11 (1)	0.15 (1)	0.12 (1)	0.17 (1)
Belize	Other neoplasms	-0.06 (-1)	-0.05 (-1)	-0.06 (-1)	-0.06 (-1)	-0.06 (-1)	-0.07 (-1)	-0.06 (-1)	-0.06 (-1)	-0.06 (-1)	-0.06 (0)	-0.06 (0)	-0.06 (0)
Belize	Respiratory diseases excluding NCD-7	0.07 (1)	0.06 (1)	0.08 (1)	0.09 (1)	0.05 (1)	0.12 (1)	0.13 (1)	0.08 (1)	0.15 (1)	0.09 (1)	0.07 (1)	0.10 (1)
Belize	Respiratory infections excluding I-8	0 (0)	0 (0)	0 (0)	0 (0)	0 (0)	0 (0)	0 (0)	0 (0)	0 (0)	0 (0)	0 (0)	0 (0)
Belize	Skin diseases	0.03 (0)	0.05 (0)	0.01 (0)	0.04 (0)	0.06 (1)	0.02 (0)	0.03 (0)	0.05 (0)	0.02 (0)	0.03 (0)	0.05 (0)	0.02 (0)
Belize	Sudden infant death syndrome	-0.01 (0)	0 (0)	-0.01 (0)	0 (0)	0 (0)	0 (0)	0.02 (0)	0.01 (0)	0.02 (0)	0.01 (0)	0.01 (0)	0.01 (0)
Belize	Unintentional injuries excluding NCD-7	0.30 (3)	0.20 (2)	0.37 (3)	0.34 (3)	0.20 (2)	0.45 (4)	0.59 (5)	0.34 (3)	0.79 (7)	0.79 (6)	0.54 (4)	0.97 (7)
Bermuda	Total life expectancy gap	0.48	-0.91	1.75	0.99	-0.55	2.31	2.83	0.66	4.63	4.00	2.27	5.54
Bermuda	Total contribution of NCD-7	-0.09 (-19)	-0.53 (58)	0.33 (19)	0.98 (99)	0.19 (-34)	1.64 (71)	2.04 (72)	1.05 (160)	2.83 (61)	3.00 (75)	2.23 (98)	3.69 (67)
Bermuda	Atherosclerotic cardiovascular diseases	0.25 (52)	0.02 (-2)	0.47 (27)	0.73 (74)	0.35 (-64)	1.04 (45)	1.23 (43)	0.96 (146)	1.41 (31)	2.03 (51)	1.76 (77)	2.24 (40)
Bermuda	-Ischemic heart disease	0.19 (39)	0 (0)	0.36 (21)	0.56 (57)	0.23 (-42)	0.83 (36)	0.93 (33)	0.67 (102)	1.13 (25)	1.68 (42)	1.37 (60)	1.95 (35)
Bermuda	-Ischemic stroke	0.07 (14)	0.02 (-2)	0.11 (6)	0.17 (17)	0.12 (-21)	0.21 (9)	0.29 (10)	0.29 (44)	0.28 (6)	0.35 (9)	0.38 (17)	0.29 (5)
Bermuda	Diabetes	0.35 (73)	0.36 (-39)	0.34 (19)	0.49 (49)	0.47 (-85)	0.48 (21)	0.59 (21)	0.53 (82)	0.61 (13)	0.55 (14)	0.57 (25)	0.50 (9)
Bermuda	-Diabetes mellitus	0.20 (42)	0.22 (-24)	0.18 (10)	0.29 (30)	0.29 (-53)	0.28 (12)	0.42 (15)	0.40 (61)	0.42 (9)	0.42 (11)	0.46 (20)	0.36 (7)
Bermuda	-Chronic kidney disease due to diabetes	0.15 (31)	0.14 (-15)	0.16 (9)	0.20 (20)	0.18 (-32)	0.20 (9)	0.17 (6)	0.13 (21)	0.19 (4)	0.13 (3)	0.11 (5)	0.14 (3)
Bermuda	Tobacco-related noncommunicable diseases	-0.48 (-99)	-0.56 (62)	-0.37 (-21)	-0.23 (-23)	-0.41 (75)	-0.05 (-2)	-0.02 (-1)	-0.37 (-56)	0.30 (6)	-0.05 (-1)	-0.33 (-15)	0.28 (5)
Bermuda	-Chronic obstructive pulmonary disease	-0.27 (-55)	-0.31 (35)	-0.21 (-12)	-0.21 (-22)	-0.28 (51)	-0.14 (-6)	-0.19 (-7)	-0.28 (-42)	-0.10 (-2)	-0.17 (-4)	-0.24 (-11)	-0.08 (-1)
Bermuda	-Larynx cancer	0 (1)	0 (0)	0.01 (1)	0.01 (1)	0 (0)	0.03 (1)	0.02 (1)	0 (0)	0.04 (1)	0.02 (0)	0 (0)	0.04 (1)
Bermuda	-Mouth & oropharynx cancers	-0.01 (-1)	-0.02 (2)	0.01 (0)	0.02 (2)	-0.01 (2)	0.04 (2)	0.04 (1)	-0.01 (-1)	0.07 (2)	0.02 (1)	0 (0)	0.05 (1)
Bermuda	-Stomach cancer	-0.02 (-5)	-0.04 (5)	-0.01 (0)	0.01 (1)	-0.02 (4)	0.04 (2)	0.05 (2)	0 (-1)	0.09 (2)	0.07 (2)	0.03 (1)	0.12 (2)
Bermuda	-Trachea, bronchus, lung cancers	-0.21 (-43)	-0.23 (25)	-0.18 (-10)	-0.05 (-5)	-0.12 (22)	0.02 (1)	0.11 (4)	-0.08 (-12)	0.28 (6)	0.08 (2)	-0.09 (-4)	0.27 (5)
Bermuda	Hemorrhagic stroke	-0.03 (-6)	-0.10 (11)	0.03 (2)	0.03 (3)	-0.06 (11)	0.11 (5)	0.12 (4)	0.03 (4)	0.20 (4)	0.21 (5)	0.16 (7)	0.25 (5)
Bermuda	Road injury	0.06 (13)	-0.01 (1)	0.12 (7)	0.11 (11)	0 (0)	0.20 (9)	0.18 (7)	0.01 (1)	0.34 (7)	0.24 (6)	0.05 (2)	0.39 (7)
Bermuda	Suicide	-0.20 (-41)	-0.12 (13)	-0.26 (-15)	-0.18 (-18)	-0.12 (21)	-0.23 (-10)	-0.15 (-5)	-0.11 (-17)	-0.18 (-4)	-0.14 (-4)	-0.09 (-4)	-0.19 (-3)
Bermuda	Infection-related noncommunicable diseases	-0.05 (-11)	-0.10 (11)	-0.01 (0)	0.03 (3)	-0.04 (7)	0.09 (4)	0.08 (3)	0 (0)	0.15 (3)	0.17 (4)	0.11 (5)	0.22 (4)
Bermuda	-Cervix uteri cancer	0.01 (1)	0.01 (-1)	0 (0)	0.02 (2)	0.04 (-7)	0 (0)	0.02 (1)	0.05 (7)	0 (0)	0.05 (1)	0.09 (4)	0 (0)
Bermuda	-Cirrhosis due to hepatitis B	0.06 (12)	0.02 (-2)	0.09 (5)	0.08 (8)	0.03 (-5)	0.12 (5)	0.08 (3)	0.03 (4)	0.12 (3)	0.10 (3)	0.05 (2)	0.15 (3)
Bermuda	-Cirrhosis due to hepatitis C	-0.03 (-6)	-0.02 (2)	-0.03 (-2)	-0.02 (-2)	-0.02 (3)	-0.03 (-1)	-0.02 (-1)	-0.02 (-3)	-0.03 (-1)	-0.02 (0)	-0.01 (-1)	-0.02 (0)
Bermuda	-Liver cancer secondary to hepatitis B	0 (0)	0 (0)	0 (0)	0.01 (1)	0 (-1)	0.01 (0)	0.01 (0)	0.01 (1)	0.01 (0)	0.01 (0)	0.01 (1)	0.01 (0)
Bermuda	-Liver cancer secondary to hepatitis C	-0.04 (-9)	-0.04 (5)	-0.04 (-2)	-0.04 (-4)	-0.04 (7)	-0.04 (-2)	-0.04 (-1)	-0.04 (-6)	-0.04 (-1)	-0.04 (-1)	-0.04 (-2)	-0.04 (-1)
Bermuda	-Rheumatic heart disease	-0.02 (-4)	-0.03 (4)	-0.01 (-1)	-0.02 (-2)	-0.03 (5)	-0.01 (0)	-0.01 (0)	-0.03 (-4)	0 (0)	-0.01 (0)	-0.02 (-1)	0 (0)
Bermuda	Total contribution of I-8	0.03 (7)	-0.06 (6)	0.12 (7)	0.23 (24)	0.11 (-20)	0.34 (15)	0.40 (14)	0.20 (30)	0.56 (12)	0.65 (16)	0.40 (18)	0.87 (16)
Bermuda	Childhood-cluster diseases	0 (0)	0 (0)	0 (0)	0 (0)	0 (0)	0 (0)	0 (0)	0 (0)	0 (0)	0 (0)	0 (0)	0 (0)
Bermuda	Diarrheal diseases	-0.02 (-4)	-0.03 (3)	-0.01 (-1)	-0.02 (-2)	-0.03 (5)	-0.01 (0)	-0.01 (-1)	-0.03 (-4)	0 (0)	-0.01 (0)	-0.02 (-1)	0 (0)
Bermuda	HIV/AIDS	0.16 (33)	0.09 (-10)	0.21 (12)	0.23 (23)	0.12 (-22)	0.30 (13)	0.27 (10)	0.15 (22)	0.37 (8)	0.48 (12)	0.28 (12)	0.65 (12)
Bermuda	Lower respiratory infections	-0.04 (-9)	-0.03 (3)	-0.05 (-3)	0.06 (6)	0.09 (-16)	0.04 (2)	0.11 (4)	0.12 (19)	0.09 (2)	0.15 (4)	0.18 (8)	0.12 (2)
Bermuda	Malaria	0 (0)	0 (0)	0 (0)	0 (0)	0 (0)	0 (0)	0 (0)	0 (0)	0 (0)	0 (0)	0 (0)	0 (0)
Bermuda	Maternal conditions	0.01 (2)	0.02 (-2)	0 (0)	0.01 (1)	0.02 (-4)	0 (0)	0.01 (0)	0.01 (2)	0 (0)	0.01 (0)	0.02 (1)	0 (0)
Bermuda	Neonatal conditions	-0.06 (-13)	-0.10 (11)	-0.02 (-1)	-0.04 (-4)	-0.09 (16)	0.01 (1)	0.03 (1)	-0.05 (-8)	0.10 (2)	0.03 (1)	-0.05 (-2)	0.11 (2)
Bermuda	Tuberculosis	-0.01 (-1)	0 (0)	-0.01 (0)	0 (0)	0 (1)	-0.01 (0)	0 (0)	0 (0)	-0.01 (0)	0 (0)	0 (0)	0 (0)
Bermuda	Total contribution of other causes	0.54 (112)	-0.32 (35)	1.30 (74)	-0.23 (-23)	-0.85 (154)	0.33 (14)	0.40 (14)	-0.59 (-90)	1.23 (27)	0.35 (9)	-0.35 (-16)	0.98 (18)
Bermuda	Cardiovascular diseases excluding NCD-7	0.06 (12)	-0.08 (9)	0.18 (10)	0.26 (27)	0.09 (-17)	0.40 (17)	0.22 (8)	0.04 (6)	0.37 (8)	0.21 (5)	0.08 (3)	0.33 (6)
Bermuda	Congenital anomalies	-0.06 (-12)	-0.08 (9)	-0.03 (-2)	-0.05 (-5)	-0.08 (14)	-0.02 (-1)	-0.02 (-1)	-0.06 (-10)	0.01 (0)	-0.03 (-1)	-0.06 (-2)	0 (0)
Bermuda	COVID-19	1.67 (346)	1.35 (-149)	1.88 (108)	0 (0)	0 (0)	0 (0)	0 (0)	0 (0)	0 (0)	0 (0)	0 (0)	0 (0)
Bermuda	COVID-19 pandemic-related	0.34 (70)	0.31 (-34)	0.35 (20)	0 (0)	0 (0)	0 (0)	0 (0)	0 (0)	0 (0)	0 (0)	0 (0)	0 (0)
Bermuda	Digestive diseases excluding NCD-7	-0.19 (-40)	-0.18 (20)	-0.20 (-11)	-0.12 (-12)	-0.12 (22)	-0.12 (-5)	-0.09 (-3)	-0.10 (-15)	-0.07 (-2)	-0.05 (-1)	-0.05 (-2)	-0.04 (-1)
Bermuda	Endocrine, blood, immune disorders	0.05 (10)	0.05 (-5)	0.05 (3)	0.08 (8)	0.08 (-14)	0.08 (4)	0.06 (2)	0.04 (6)	0.08 (2)	0.03 (1)	0.03 (1)	0.04 (1)
Bermuda	Genitourinary diseases excluding NCD-7	0 (0)	-0.01 (1)	0.01 (1)	0.05 (5)	0.04 (-7)	0.06 (3)	0.03 (1)	-0.01 (-1)	0.05 (1)	-0.01 (0)	-0.02 (-1)	0.01 (0)
Bermuda	Infectious & parasitic diseases excluding I-8	-0.15 (-31)	-0.17 (19)	-0.13 (-7)	-0.14 (-15)	-0.16 (29)	-0.12 (-5)	-0.12 (-4)	-0.14 (-21)	-0.10 (-2)	-0.11 (-3)	-0.12 (-5)	-0.09 (-2)
Bermuda	Violence	0.05 (9)	0.01 (-1)	0.08 (5)	0.06 (6)	0.01 (-2)	0.11 (5)	0.10 (4)	0.02 (3)	0.18 (4)	0.04 (1)	0.02 (1)	0.06 (1)
Bermuda	Cancers excluding NCD-7	-0.31 (-63)	-0.45 (49)	-0.15 (-9)	0.30 (30)	0.14 (-25)	0.44 (19)	0.72 (25)	0.37 (56)	0.98 (21)	0.53 (13)	0.49 (22)	0.58 (11)
Bermuda	Mental & substance use disorders	-0.13 (-27)	-0.08 (9)	-0.17 (-10)	-0.12 (-12)	-0.08 (14)	-0.15 (-6)	-0.10 (-4)	-0.07 (-11)	-0.12 (-3)	-0.07 (-2)	-0.06 (-3)	-0.08 (-1)
Bermuda	Musculoskeletal diseases	-0.02 (-5)	-0.01 (1)	-0.03 (-2)	-0.01 (-1)	0 (-1)	-0.03 (-1)	-0.02 (-1)	-0.01 (-1)	-0.03 (-1)	-0.01 (0)	0 (0)	-0.02 (0)
Bermuda	Neurological conditions	-0.53 (-109)	-0.66 (72)	-0.39 (-22)	-0.40 (-41)	-0.51 (92)	-0.29 (-13)	-0.33 (-12)	-0.43 (-66)	-0.23 (-5)	-0.40 (-10)	-0.56 (-24)	-0.26 (-5)
Bermuda	Nutritional deficiencies	-0.02 (-4)	-0.03 (3)	-0.01 (-1)	-0.02 (-2)	-0.03 (5)	-0.01 (0)	-0.02 (-1)	-0.03 (-4)	-0.01 (0)	-0.01 (0)	-0.02 (-1)	-0.01 (0)
Bermuda	Other neoplasms	-0.07 (-15)	-0.07 (8)	-0.07 (-4)	-0.07 (-7)	-0.06 (11)	-0.06 (-3)	-0.06 (-2)	-0.07 (-10)	-0.05 (-1)	-0.07 (-2)	-0.07 (-3)	-0.07 (-1)
Bermuda	Respiratory diseases excluding NCD-7	-0.06 (-12)	-0.06 (7)	-0.05 (-3)	-0.03 (-3)	-0.04 (8)	-0.01 (-1)	-0.02 (-1)	-0.04 (-6)	0.01 (0)	-0.04 (-1)	-0.04 (-2)	-0.02 (0)
Bermuda	Respiratory infections excluding I-8	0 (0)	0 (0)	0 (0)	0 (0)	0 (0)	0 (0)	0 (0)	0 (0)	0 (0)	0 (0)	0 (0)	0 (0)
Bermuda	Skin diseases	0.02 (4)	0.03 (-3)	0.01 (1)	0.03 (3)	0.04 (-7)	0.02 (1)	0.02 (1)	0.03 (4)	0.02 (0)	0.02 (1)	0.03 (1)	0.01 (0)
Bermuda	Sudden infant death syndrome	0 (1)	0 (0)	0 (0)	0 (0)	0 (-1)	0 (0)	0 (0)	0 (0)	0.01 (0)	0.02 (0)	0.01 (0)	0.01 (0)
Bermuda	Unintentional injuries excluding NCD-7	-0.11 (-23)	-0.19 (21)	-0.03 (-2)	-0.05 (-6)	-0.17 (30)	0.04 (2)	0.01 (0)	-0.13 (-20)	0.15 (3)	0.29 (7)	-0.02 (-1)	0.52 (9)
Bolivia	Total life expectancy gap	20.93	19.34	21.68	14.48	14.29	14.43	16.31	16.25	16.14	20.30	20.47	19.93
Bolivia	Total contribution of NCD-7	3.29 (16)	3.56 (18)	2.95 (14)	5.26 (36)	5.70 (40)	4.73 (33)	5.30 (32)	5.89 (36)	4.61 (29)	5.68 (28)	6.35 (31)	4.96 (25)
Bolivia	Atherosclerotic cardiovascular diseases	0.78 (4)	0.69 (4)	0.82 (4)	1.41 (10)	1.49 (10)	1.35 (9)	1.44 (9)	1.58 (10)	1.29 (8)	1.73 (9)	1.88 (9)	1.58 (8)
Bolivia	-Ischemic heart disease	0.59 (3)	0.53 (3)	0.63 (3)	1.04 (7)	1.08 (8)	1.01 (7)	1.04 (6)	1.14 (7)	0.95 (6)	1.25 (6)	1.34 (7)	1.17 (6)
Bolivia	-Ischemic stroke	0.18 (1)	0.16 (1)	0.19 (1)	0.38 (3)	0.41 (3)	0.34 (2)	0.40 (2)	0.44 (3)	0.34 (2)	0.48 (2)	0.54 (3)	0.41 (2)
Bolivia	Diabetes	1.10 (5)	1.29 (7)	0.90 (4)	1.61 (11)	1.88 (13)	1.29 (9)	1.43 (9)	1.70 (10)	1.11 (7)	1.22 (6)	1.50 (7)	0.93 (5)
Bolivia	-Diabetes mellitus	0.67 (3)	0.83 (4)	0.52 (2)	0.98 (7)	1.20 (8)	0.72 (5)	0.88 (5)	1.11 (7)	0.61 (4)	0.78 (4)	1.03 (5)	0.52 (3)
Bolivia	-Chronic kidney disease due to diabetes	0.43 (2)	0.46 (2)	0.39 (2)	0.63 (4)	0.68 (5)	0.57 (4)	0.55 (3)	0.59 (4)	0.50 (3)	0.44 (2)	0.46 (2)	0.41 (2)
Bolivia	Tobacco-related noncommunicable diseases	-0.16 (-1)	-0.14 (-1)	-0.17 (-1)	-0.10 (-1)	-0.02 (0)	-0.16 (-1)	-0.07 (0)	0 (0)	-0.12 (-1)	-0.02 (0)	0.02 (0)	-0.07 (0)
Bolivia	-Chronic obstructive pulmonary disease	0.09 (0)	0.07 (0)	0.10 (0)	0.22 (2)	0.23 (2)	0.22 (2)	0.26 (2)	0.26 (2)	0.26 (2)	0.28 (1)	0.27 (1)	0.28 (1)
Bolivia	-Larynx cancer	0 (0)	0 (0)	-0.01 (0)	0 (0)	0.01 (0)	0 (0)	0 (0)	0.01 (0)	0 (0)	0 (0)	0.01 (0)	0 (0)
Bolivia	-Mouth & oropharynx cancers	-0.03 (0)	-0.01 (0)	-0.04 (0)	-0.04 (0)	-0.02 (0)	-0.05 (0)	-0.04 (0)	-0.02 (0)	-0.05 (0)	-0.04 (0)	-0.02 (0)	-0.05 (0)
Bolivia	-Stomach cancer	0.07 (0)	0.08 (0)	0.06 (0)	0.11 (1)	0.11 (1)	0.11 (1)	0.12 (1)	0.12 (1)	0.11 (1)	0.14 (1)	0.14 (1)	0.13 (1)
Bolivia	-Trachea, bronchus, lung cancers	-0.22 (-1)	-0.19 (-1)	-0.23 (-1)	-0.29 (-2)	-0.23 (-2)	-0.32 (-2)	-0.29 (-2)	-0.24 (-1)	-0.32 (-2)	-0.27 (-1)	-0.23 (-1)	-0.30 (-1)
Bolivia	Hemorrhagic stroke	0.60 (3)	0.69 (4)	0.50 (2)	0.90 (6)	1.01 (7)	0.74 (5)	1.00 (6)	1.14 (7)	0.81 (5)	1.21 (6)	1.36 (7)	1.03 (5)
Bolivia	Road injury	0.56 (3)	0.35 (2)	0.72 (3)	0.72 (5)	0.38 (3)	1.07 (7)	0.76 (5)	0.45 (3)	1.08 (7)	0.65 (3)	0.39 (2)	0.91 (5)
Bolivia	Suicide	-0.04 (0)	-0.02 (0)	-0.06 (0)	0.04 (0)	0.05 (0)	0.03 (0)	0.04 (0)	0.06 (0)	0.02 (0)	0.07 (0)	0.07 (0)	0.07 (0)
Bolivia	Infection-related noncommunicable diseases	0.46 (2)	0.69 (4)	0.25 (1)	0.68 (5)	0.92 (6)	0.40 (3)	0.70 (4)	0.96 (6)	0.41 (3)	0.83 (4)	1.13 (6)	0.51 (3)
Bolivia	-Cervix uteri cancer	0.22 (1)	0.46 (2)	0 (0)	0.32 (2)	0.59 (4)	0 (0)	0.31 (2)	0.59 (4)	0 (0)	0.35 (2)	0.70 (3)	0 (0)
Bolivia	-Cirrhosis due to hepatitis B	0.03 (0)	0.02 (0)	0.03 (0)	0.04 (0)	0.03 (0)	0.05 (0)	0.05 (0)	0.04 (0)	0.05 (0)	0.05 (0)	0.04 (0)	0.07 (0)
Bolivia	-Cirrhosis due to hepatitis C	0.11 (1)	0.06 (0)	0.15 (1)	0.15 (1)	0.09 (1)	0.22 (2)	0.17 (1)	0.10 (1)	0.23 (1)	0.19 (1)	0.10 (1)	0.28 (1)
Bolivia	-Liver cancer secondary to hepatitis B	0 (0)	0.01 (0)	0 (0)	0.01 (0)	0.01 (0)	0.01 (0)	0.01 (0)	0.01 (0)	0 (0)	0.01 (0)	0.02 (0)	0.01 (0)
Bolivia	-Liver cancer secondary to hepatitis C	0.01 (0)	0.03 (0)	-0.01 (0)	0.02 (0)	0.04 (0)	-0.01 (0)	0.01 (0)	0.03 (0)	-0.01 (0)	0.01 (0)	0.03 (0)	-0.01 (0)
Bolivia	-Rheumatic heart disease	0.02 (0)	0.03 (0)	0.01 (0)	0.03 (0)	0.05 (0)	0.02 (0)	0.04 (0)	0.06 (0)	0.02 (0)	0.07 (0)	0.09 (0)	0.04 (0)
Bolivia	Total contribution of I-8	3.18 (15)	3.25 (17)	3.06 (14)	4.54 (31)	4.53 (32)	4.47 (31)	6.00 (37)	5.98 (37)	5.91 (37)	8.64 (43)	8.78 (43)	8.37 (42)
Bolivia	Childhood-cluster diseases	0 (0)	0 (0)	0 (0)	0.07 (0)	0.07 (1)	0.06 (0)	0.12 (1)	0.13 (1)	0.11 (1)	0.32 (2)	0.34 (2)	0.31 (2)
Bolivia	Diarrheal diseases	0.29 (1)	0.29 (2)	0.29 (1)	0.38 (3)	0.38 (3)	0.38 (3)	0.53 (3)	0.54 (3)	0.51 (3)	1.35 (7)	1.36 (7)	1.33 (7)
Bolivia	HIV/AIDS	0.21 (1)	0.17 (1)	0.24 (1)	0.31 (2)	0.20 (1)	0.42 (3)	0.57 (3)	0.38 (2)	0.75 (5)	0.43 (2)	0.31 (2)	0.55 (3)
Bolivia	Lower respiratory infections	1.08 (5)	1.12 (6)	1.03 (5)	1.92 (13)	2.02 (14)	1.79 (12)	2.11 (13)	2.22 (14)	1.96 (12)	2.84 (14)	2.92 (14)	2.72 (14)
Bolivia	Malaria	0 (0)	0 (0)	0 (0)	0 (0)	0 (0)	0 (0)	0 (0)	0 (0)	0 (0)	0.01 (0)	0.01 (0)	0.01 (0)
Bolivia	Maternal conditions	0.15 (1)	0.28 (1)	0 (0)	0.15 (1)	0.28 (2)	0 (0)	0.19 (1)	0.34 (2)	0 (0)	0.32 (2)	0.60 (3)	0 (0)
Bolivia	Neonatal conditions	1.08 (5)	1.03 (5)	1.12 (5)	1.21 (8)	1.15 (8)	1.26 (9)	1.76 (11)	1.72 (11)	1.80 (11)	2.16 (11)	2.09 (10)	2.21 (11)
Bolivia	Tuberculosis	0.37 (2)	0.35 (2)	0.37 (2)	0.49 (3)	0.42 (3)	0.56 (4)	0.72 (4)	0.64 (4)	0.77 (5)	1.21 (6)	1.15 (6)	1.24 (6)
Bolivia	Total contribution of other causes	14.46 (69)	12.53 (65)	15.67 (72)	4.68 (32)	4.06 (28)	5.23 (36)	5.02 (31)	4.38 (27)	5.62 (35)	5.98 (29)	5.34 (26)	6.60 (33)
Bolivia	Cardiovascular diseases excluding NCD-7	0.01 (0)	-0.02 (0)	0.04 (0)	0.13 (1)	0.16 (1)	0.11 (1)	0.13 (1)	0.17 (1)	0.09 (1)	0.17 (1)	0.22 (1)	0.12 (1)
Bolivia	Congenital anomalies	0.43 (2)	0.43 (2)	0.43 (2)	0.48 (3)	0.48 (3)	0.49 (3)	0.52 (3)	0.53 (3)	0.51 (3)	0.56 (3)	0.56 (3)	0.55 (3)
Bolivia	COVID-19	8.47 (40)	7.69 (40)	8.85 (41)	0 (0)	0 (0)	0 (0)	0 (0)	0 (0)	0 (0)	0 (0)	0 (0)	0 (0)
Bolivia	COVID-19 pandemic-related	2.94 (14)	2.35 (12)	3.36 (16)	0 (0)	0 (0)	0 (0)	0 (0)	0 (0)	0 (0)	0 (0)	0 (0)	0 (0)
Bolivia	Digestive diseases excluding NCD-7	0.73 (3)	0.59 (3)	0.81 (4)	1.05 (7)	0.91 (6)	1.20 (8)	1.12 (7)	0.98 (6)	1.25 (8)	1.29 (6)	1.11 (5)	1.45 (7)
Bolivia	Endocrine, blood, immune disorders	0.03 (0)	0.04 (0)	0.02 (0)	0.06 (0)	0.08 (1)	0.03 (0)	0.04 (0)	0.06 (0)	0.02 (0)	0.06 (0)	0.08 (0)	0.03 (0)
Bolivia	Genitourinary diseases excluding NCD-7	0.51 (2)	0.62 (3)	0.40 (2)	0.81 (6)	0.94 (7)	0.64 (4)	0.70 (4)	0.81 (5)	0.55 (3)	0.59 (3)	0.67 (3)	0.49 (2)
Bolivia	Infectious & parasitic diseases excluding I-8	0.22 (1)	0.21 (1)	0.22 (1)	0.29 (2)	0.27 (2)	0.30 (2)	0.44 (3)	0.43 (3)	0.44 (3)	0.76 (4)	0.75 (4)	0.77 (4)
Bolivia	Violence	0.41 (2)	0.14 (1)	0.67 (3)	0.47 (3)	0.13 (1)	0.83 (6)	0.54 (3)	0.16 (1)	0.96 (6)	0.28 (1)	0.08 (0)	0.50 (3)
Bolivia	Cancers excluding NCD-7	0.11 (1)	0.22 (1)	0 (0)	0.27 (2)	0.37 (3)	0.14 (1)	0.16 (1)	0.28 (2)	0.01 (0)	0.14 (1)	0.32 (2)	-0.04 (0)
Bolivia	Mental & substance use disorders	-0.04 (0)	-0.04 (0)	-0.04 (0)	-0.02 (0)	-0.03 (0)	-0.01 (0)	-0.02 (0)	-0.03 (0)	0 (0)	0.02 (0)	-0.02 (0)	0.06 (0)
Bolivia	Musculoskeletal diseases	0 (0)	0.01 (0)	-0.01 (0)	0.01 (0)	0.03 (0)	-0.02 (0)	0.01 (0)	0.02 (0)	-0.02 (0)	0 (0)	0.02 (0)	-0.01 (0)
Bolivia	Neurological conditions	-0.18 (-1)	-0.30 (-2)	-0.09 (0)	-0.14 (-1)	-0.21 (-1)	-0.06 (0)	-0.13 (-1)	-0.21 (-1)	-0.06 (0)	-0.11 (-1)	-0.17 (-1)	-0.04 (0)
Bolivia	Nutritional deficiencies	0.15 (1)	0.16 (1)	0.14 (1)	0.23 (2)	0.25 (2)	0.21 (1)	0.38 (2)	0.40 (2)	0.34 (2)	0.73 (4)	0.76 (4)	0.69 (3)
Bolivia	Other neoplasms	-0.05 (0)	-0.05 (0)	-0.04 (0)	-0.06 (0)	-0.06 (0)	-0.06 (0)	-0.06 (0)	-0.06 (0)	-0.06 (0)	-0.06 (0)	-0.05 (0)	-0.06 (0)
Bolivia	Respiratory diseases excluding NCD-7	0.15 (1)	0.14 (1)	0.15 (1)	0.23 (2)	0.23 (2)	0.23 (2)	0.23 (1)	0.22 (1)	0.23 (1)	0.27 (1)	0.27 (1)	0.27 (1)
Bolivia	Respiratory infections excluding I-8	0 (0)	0 (0)	0 (0)	0 (0)	0 (0)	0 (0)	0.01 (0)	0.01 (0)	0.01 (0)	0.02 (0)	0.02 (0)	0.01 (0)
Bolivia	Skin diseases	0 (0)	0 (0)	0 (0)	0.01 (0)	0.01 (0)	0.01 (0)	0.01 (0)	0.01 (0)	0 (0)	0 (0)	0.01 (0)	0 (0)
Bolivia	Sudden infant death syndrome	0 (0)	0 (0)	0.01 (0)	0 (0)	0 (0)	0.01 (0)	0 (0)	0 (0)	0 (0)	0.01 (0)	0.01 (0)	0.01 (0)
Bolivia	Unintentional injuries excluding NCD-7	0.55 (3)	0.33 (2)	0.74 (3)	0.85 (6)	0.50 (4)	1.21 (8)	0.96 (6)	0.58 (4)	1.35 (8)	1.25 (6)	0.72 (3)	1.79 (9)
Brazil	Total life expectancy gap	9.23	8.12	10.13	6.45	5.49	7.27	8.49	7.27	9.54	12.72	11.60	13.63
Brazil	Total contribution of NCD-7	1.90 (21)	1.98 (24)	1.83 (18)	2.43 (38)	2.42 (44)	2.44 (34)	3.87 (46)	3.78 (52)	3.94 (41)	5.92 (47)	6.04 (52)	5.76 (42)
Brazil	Atherosclerotic cardiovascular diseases	0.83 (9)	0.88 (11)	0.79 (8)	1.03 (16)	1.05 (19)	1.02 (14)	1.69 (20)	1.76 (24)	1.61 (17)	2.75 (22)	2.94 (25)	2.56 (19)
Brazil	-Ischemic heart disease	0.49 (5)	0.54 (7)	0.46 (5)	0.61 (10)	0.64 (12)	0.59 (8)	1.02 (12)	1.07 (15)	0.97 (10)	1.82 (14)	1.96 (17)	1.69 (12)
Brazil	-Ischemic stroke	0.34 (4)	0.34 (4)	0.33 (3)	0.42 (7)	0.40 (7)	0.43 (6)	0.67 (8)	0.69 (10)	0.64 (7)	0.93 (7)	0.98 (8)	0.87 (6)
Brazil	Diabetes	0.54 (6)	0.64 (8)	0.44 (4)	0.55 (9)	0.65 (12)	0.45 (6)	0.66 (8)	0.83 (11)	0.50 (5)	0.72 (6)	0.97 (8)	0.51 (4)
Brazil	-Diabetes mellitus	0.40 (4)	0.51 (6)	0.30 (3)	0.41 (6)	0.52 (10)	0.31 (4)	0.52 (6)	0.69 (9)	0.36 (4)	0.56 (4)	0.80 (7)	0.36 (3)
Brazil	-Chronic kidney disease due to diabetes	0.14 (1)	0.13 (2)	0.14 (1)	0.14 (2)	0.13 (2)	0.15 (2)	0.14 (2)	0.14 (2)	0.14 (1)	0.16 (1)	0.16 (1)	0.15 (1)
Brazil	Tobacco-related noncommunicable diseases	-0.15 (-2)	-0.10 (-1)	-0.19 (-2)	0.05 (1)	0.08 (1)	0.03 (0)	0.21 (2)	0.13 (2)	0.28 (3)	0.69 (5)	0.48 (4)	0.86 (6)
Brazil	-Chronic obstructive pulmonary disease	0.07 (1)	0.08 (1)	0.07 (1)	0.24 (4)	0.24 (4)	0.23 (3)	0.35 (4)	0.30 (4)	0.39 (4)	0.71 (6)	0.60 (5)	0.78 (6)
Brazil	-Larynx cancer	0.03 (0)	0.01 (0)	0.05 (0)	0.03 (1)	0.01 (0)	0.06 (1)	0.04 (0)	0.01 (0)	0.07 (1)	0.05 (0)	0.01 (0)	0.08 (1)
Brazil	-Mouth & oropharynx cancers	0.02 (0)	0 (0)	0.03 (0)	0.03 (0)	0.01 (0)	0.06 (1)	0.04 (0)	0.01 (0)	0.07 (1)	0.06 (0)	0.02 (0)	0.10 (1)
Brazil	-Stomach cancer	0.05 (1)	0.03 (0)	0.06 (1)	0.08 (1)	0.05 (1)	0.10 (1)	0.12 (1)	0.08 (1)	0.15 (2)	0.20 (2)	0.15 (1)	0.25 (2)
Brazil	-Trachea, bronchus, lung cancers	-0.27 (-3)	-0.18 (-2)	-0.34 (-3)	-0.26 (-4)	-0.18 (-3)	-0.32 (-4)	-0.22 (-3)	-0.18 (-3)	-0.25 (-3)	-0.12 (-1)	-0.15 (-1)	-0.10 (-1)
Brazil	Hemorrhagic stroke	0.29 (3)	0.31 (4)	0.27 (3)	0.32 (5)	0.34 (6)	0.31 (4)	0.54 (6)	0.58 (8)	0.51 (5)	0.89 (7)	0.98 (8)	0.82 (6)
Brazil	Road injury	0.30 (3)	0.10 (1)	0.47 (5)	0.34 (5)	0.12 (2)	0.54 (7)	0.57 (7)	0.22 (3)	0.87 (9)	0.47 (4)	0.22 (2)	0.68 (5)
Brazil	Suicide	-0.05 (-1)	-0.02 (0)	-0.07 (-1)	-0.06 (-1)	-0.04 (-1)	-0.08 (-1)	-0.08 (-1)	-0.05 (-1)	-0.10 (-1)	-0.08 (-1)	-0.05 (0)	-0.11 (-1)
Brazil	Infection-related noncommunicable diseases	0.15 (2)	0.18 (2)	0.12 (1)	0.20 (3)	0.23 (4)	0.17 (2)	0.29 (3)	0.31 (4)	0.28 (3)	0.47 (4)	0.52 (4)	0.44 (3)
Brazil	-Cervix uteri cancer	0.06 (1)	0.13 (2)	0 (0)	0.07 (1)	0.15 (3)	0 (0)	0.08 (1)	0.17 (2)	0 (0)	0.12 (1)	0.26 (2)	0 (0)
Brazil	-Cirrhosis due to hepatitis B	0.01 (0)	0 (0)	0.01 (0)	0.01 (0)	0 (0)	0.02 (0)	0.02 (0)	0 (0)	0.03 (0)	0.02 (0)	0 (0)	0.04 (0)
Brazil	-Cirrhosis due to hepatitis C	0.03 (0)	0.01 (0)	0.04 (0)	0.03 (0)	0.01 (0)	0.05 (1)	0.05 (1)	0.02 (0)	0.09 (1)	0.07 (1)	0.03 (0)	0.11 (1)
Brazil	-Liver cancer secondary to hepatitis B	-0.01 (0)	0 (0)	-0.01 (0)	-0.01 (0)	0 (0)	-0.01 (0)	-0.01 (0)	0 (0)	-0.01 (0)	0 (0)	0 (0)	0 (0)
Brazil	-Liver cancer secondary to hepatitis C	0.01 (0)	0.02 (0)	0.01 (0)	0.02 (0)	0.03 (0)	0.02 (0)	0.02 (0)	0.03 (0)	0.02 (0)	0.03 (0)	0.04 (0)	0.02 (0)
Brazil	-Rheumatic heart disease	0 (0)	0 (0)	0 (0)	0 (0)	0 (0)	0 (0)	0.01 (0)	0.01 (0)	0.01 (0)	0.03 (0)	0.04 (0)	0.02 (0)
Brazil	Total contribution of I-8	1.18 (13)	1.10 (14)	1.23 (12)	1.50 (23)	1.46 (27)	1.50 (21)	1.73 (20)	1.65 (23)	1.78 (19)	2.53 (20)	2.34 (20)	2.69 (20)
Brazil	Childhood-cluster diseases	0 (0)	0 (0)	0 (0)	0 (0)	0 (0)	0 (0)	0 (0)	0 (0)	0 (0)	0.01 (0)	0 (0)	0.01 (0)
Brazil	Diarrheal diseases	0.03 (0)	0.03 (0)	0.03 (0)	0.05 (1)	0.06 (1)	0.04 (1)	0.08 (1)	0.08 (1)	0.07 (1)	0.24 (2)	0.23 (2)	0.24 (2)
Brazil	HIV/AIDS	0.13 (1)	0.09 (1)	0.16 (2)	0.14 (2)	0.09 (2)	0.17 (2)	0.19 (2)	0.14 (2)	0.24 (2)	0.22 (2)	0.15 (1)	0.28 (2)
Brazil	Lower respiratory infections	0.48 (5)	0.49 (6)	0.46 (5)	0.79 (12)	0.85 (15)	0.72 (10)	0.73 (9)	0.78 (11)	0.68 (7)	0.78 (6)	0.78 (7)	0.76 (6)
Brazil	Malaria	0 (0)	0 (0)	0 (0)	0 (0)	0 (0)	0 (0)	0 (0)	0 (0)	0 (0)	0.01 (0)	0.01 (0)	0.01 (0)
Brazil	Maternal conditions	0.04 (0)	0.09 (1)	0 (0)	0.02 (0)	0.05 (1)	0 (0)	0.03 (0)	0.06 (1)	0 (0)	0.03 (0)	0.07 (1)	0 (0)
Brazil	Neonatal conditions	0.39 (4)	0.35 (4)	0.43 (4)	0.42 (6)	0.37 (7)	0.45 (6)	0.58 (7)	0.52 (7)	0.63 (7)	1.10 (9)	0.99 (9)	1.18 (9)
Brazil	Tuberculosis	0.10 (1)	0.05 (1)	0.15 (1)	0.08 (1)	0.04 (1)	0.11 (1)	0.11 (1)	0.07 (1)	0.15 (2)	0.16 (1)	0.10 (1)	0.21 (2)
Brazil	Total contribution of other causes	6.15 (67)	5.03 (62)	7.06 (70)	2.52 (39)	1.61 (29)	3.33 (46)	2.88 (34)	1.84 (25)	3.83 (40)	4.27 (34)	3.21 (28)	5.17 (38)
Brazil	Cardiovascular diseases excluding NCD-7	0.15 (2)	0.15 (2)	0.16 (2)	0.28 (4)	0.27 (5)	0.29 (4)	0.46 (5)	0.46 (6)	0.45 (5)	0.79 (6)	0.85 (7)	0.75 (5)
Brazil	Congenital anomalies	0.17 (2)	0.16 (2)	0.19 (2)	0.19 (3)	0.18 (3)	0.21 (3)	0.23 (3)	0.21 (3)	0.24 (3)	0.31 (2)	0.29 (2)	0.33 (2)
Brazil	COVID-19	4.15 (45)	3.84 (47)	4.34 (43)	0 (0)	0 (0)	0 (0)	0 (0)	0 (0)	0 (0)	0 (0)	0 (0)	0 (0)
Brazil	COVID-19 pandemic-related	0 (0)	0 (0)	0 (0)	0 (0)	0 (0)	0 (0)	0 (0)	0 (0)	0 (0)	0 (0)	0 (0)	0 (0)
Brazil	Digestive diseases excluding NCD-7	0.25 (3)	0.20 (3)	0.30 (3)	0.31 (5)	0.26 (5)	0.36 (5)	0.41 (5)	0.31 (4)	0.51 (5)	0.57 (4)	0.45 (4)	0.66 (5)
Brazil	Endocrine, blood, immune disorders	0.08 (1)	0.10 (1)	0.06 (1)	0.07 (1)	0.09 (2)	0.06 (1)	0.09 (1)	0.11 (2)	0.08 (1)	0.12 (1)	0.14 (1)	0.10 (1)
Brazil	Genitourinary diseases excluding NCD-7	0.35 (4)	0.40 (5)	0.30 (3)	0.40 (6)	0.45 (8)	0.35 (5)	0.25 (3)	0.26 (4)	0.23 (2)	0.22 (2)	0.20 (2)	0.23 (2)
Brazil	Infectious & parasitic diseases excluding I-8	0.29 (3)	0.29 (4)	0.28 (3)	0.31 (5)	0.32 (6)	0.30 (4)	0.33 (4)	0.32 (4)	0.34 (4)	0.47 (4)	0.46 (4)	0.49 (4)
Brazil	Violence	0.90 (10)	0.16 (2)	1.54 (15)	1.04 (16)	0.17 (3)	1.79 (25)	0.97 (11)	0.17 (2)	1.66 (17)	0.98 (8)	0.20 (2)	1.61 (12)
Brazil	Cancers excluding NCD-7	-0.26 (-3)	-0.24 (-3)	-0.28 (-3)	-0.14 (-2)	-0.11 (-2)	-0.16 (-2)	-0.04 (0)	-0.02 (0)	-0.04 (0)	0.28 (2)	0.35 (3)	0.23 (2)
Brazil	Mental & substance use disorders	-0.03 (0)	-0.04 (-1)	-0.02 (0)	-0.06 (-1)	-0.05 (-1)	-0.06 (-1)	-0.03 (0)	-0.05 (-1)	-0.01 (0)	-0.04 (0)	-0.05 (0)	-0.02 (0)
Brazil	Musculoskeletal diseases	0.01 (0)	0.01 (0)	0 (0)	0.02 (0)	0.03 (0)	0.01 (0)	0.02 (0)	0.03 (0)	0 (0)	0.01 (0)	0.03 (0)	0 (0)
Brazil	Neurological conditions	-0.24 (-3)	-0.30 (-4)	-0.17 (-2)	-0.26 (-4)	-0.32 (-6)	-0.20 (-3)	-0.34 (-4)	-0.41 (-6)	-0.25 (-3)	-0.39 (-3)	-0.50 (-4)	-0.28 (-2)
Brazil	Nutritional deficiencies	0.06 (1)	0.06 (1)	0.06 (1)	0.08 (1)	0.07 (1)	0.08 (1)	0.14 (2)	0.14 (2)	0.14 (1)	0.27 (2)	0.27 (2)	0.27 (2)
Brazil	Other neoplasms	-0.03 (0)	-0.03 (0)	-0.03 (0)	-0.04 (-1)	-0.03 (-1)	-0.04 (-1)	-0.03 (0)	-0.03 (0)	-0.03 (0)	-0.04 (0)	-0.03 (0)	-0.04 (0)
Brazil	Respiratory diseases excluding NCD-7	0.09 (1)	0.10 (1)	0.07 (1)	0.08 (1)	0.10 (2)	0.06 (1)	0.15 (2)	0.18 (3)	0.13 (1)	0.31 (2)	0.35 (3)	0.28 (2)
Brazil	Respiratory infections excluding I-8	0 (0)	0 (0)	0 (0)	0 (0)	0 (0)	0 (0)	0 (0)	0 (0)	0 (0)	0 (0)	0 (0)	0.01 (0)
Brazil	Skin diseases	0.06 (1)	0.07 (1)	0.05 (0)	0.06 (1)	0.07 (1)	0.05 (1)	0.03 (0)	0.04 (1)	0.03 (0)	0.03 (0)	0.04 (0)	0.02 (0)
Brazil	Sudden infant death syndrome	0 (0)	0 (0)	0 (0)	0 (0)	0 (0)	0 (0)	0 (0)	0 (0)	0 (0)	0 (0)	0 (0)	0 (0)
Brazil	Unintentional injuries excluding NCD-7	0.16 (2)	0.10 (1)	0.22 (2)	0.18 (3)	0.12 (2)	0.24 (3)	0.23 (3)	0.11 (1)	0.35 (4)	0.37 (3)	0.17 (1)	0.55 (4)
Barbados	Total life expectancy gap	5.69	5.81	5.66	5.78	5.99	5.65	6.79	6.89	6.78	7.70	7.52	7.98
Barbados	Total contribution of NCD-7	1.61 (28)	2.01 (35)	1.30 (23)	2.08 (36)	2.52 (42)	1.71 (30)	2.36 (35)	2.74 (40)	2.03 (30)	3.37 (44)	3.65 (49)	3.13 (39)
Barbados	Atherosclerotic cardiovascular diseases	0.65 (11)	0.91 (16)	0.43 (8)	0.82 (14)	1.11 (19)	0.57 (10)	0.85 (13)	1.15 (17)	0.58 (9)	1.36 (18)	1.65 (22)	1.10 (14)
Barbados	-Ischemic heart disease	0.11 (2)	0.26 (4)	0.01 (0)	0.22 (4)	0.37 (6)	0.12 (2)	0.21 (3)	0.34 (5)	0.14 (2)	0.61 (8)	0.69 (9)	0.57 (7)
Barbados	-Ischemic stroke	0.54 (9)	0.65 (11)	0.41 (7)	0.60 (10)	0.74 (12)	0.45 (8)	0.65 (10)	0.82 (12)	0.44 (6)	0.76 (10)	0.95 (13)	0.53 (7)
Barbados	Diabetes	1.23 (22)	1.36 (23)	1.07 (19)	1.41 (24)	1.55 (26)	1.23 (22)	1.46 (22)	1.59 (23)	1.27 (19)	1.61 (21)	1.85 (25)	1.32 (16)
Barbados	-Diabetes mellitus	0.97 (17)	1.12 (19)	0.80 (14)	1.11 (19)	1.27 (21)	0.91 (16)	1.19 (17)	1.35 (20)	0.96 (14)	1.37 (18)	1.65 (22)	1.05 (13)
Barbados	-Chronic kidney disease due to diabetes	0.26 (5)	0.25 (4)	0.27 (5)	0.30 (5)	0.28 (5)	0.32 (6)	0.27 (4)	0.24 (4)	0.30 (4)	0.24 (3)	0.21 (3)	0.27 (3)
Barbados	Tobacco-related noncommunicable diseases	-0.57 (-10)	-0.56 (-10)	-0.51 (-9)	-0.52 (-9)	-0.53 (-9)	-0.43 (-8)	-0.47 (-7)	-0.50 (-7)	-0.36 (-5)	-0.47 (-6)	-0.53 (-7)	-0.34 (-4)
Barbados	-Chronic obstructive pulmonary disease	-0.21 (-4)	-0.23 (-4)	-0.18 (-3)	-0.20 (-3)	-0.22 (-4)	-0.17 (-3)	-0.19 (-3)	-0.21 (-3)	-0.15 (-2)	-0.19 (-2)	-0.21 (-3)	-0.14 (-2)
Barbados	-Larynx cancer	0 (0)	-0.01 (0)	0.01 (0)	0 (0)	-0.01 (0)	0.02 (0)	0 (0)	-0.01 (0)	0.02 (0)	0 (0)	-0.01 (0)	0.02 (0)
Barbados	-Mouth & oropharynx cancers	0 (0)	-0.02 (0)	0.04 (1)	0.01 (0)	-0.02 (0)	0.06 (1)	0.02 (0)	-0.02 (0)	0.07 (1)	0.01 (0)	-0.02 (0)	0.06 (1)
Barbados	-Stomach cancer	-0.01 (0)	-0.01 (0)	0 (0)	0 (0)	0 (0)	0.02 (0)	0.02 (0)	0.01 (0)	0.04 (1)	0.05 (1)	0.03 (0)	0.09 (1)
Barbados	-Trachea, bronchus, lung cancers	-0.36 (-6)	-0.30 (-5)	-0.39 (-7)	-0.33 (-6)	-0.28 (-5)	-0.34 (-6)	-0.30 (-4)	-0.26 (-4)	-0.29 (-4)	-0.31 (-4)	-0.30 (-4)	-0.27 (-3)
Barbados	Hemorrhagic stroke	0.29 (5)	0.23 (4)	0.35 (6)	0.36 (6)	0.29 (5)	0.43 (8)	0.39 (6)	0.33 (5)	0.44 (6)	0.51 (7)	0.43 (6)	0.58 (7)
Barbados	Road injury	0.13 (2)	0.05 (1)	0.22 (4)	0.05 (1)	0.01 (0)	0.08 (1)	0.14 (2)	0.05 (1)	0.22 (3)	0.28 (4)	0.09 (1)	0.46 (6)
Barbados	Suicide	-0.16 (-3)	-0.11 (-2)	-0.21 (-4)	-0.13 (-2)	-0.10 (-2)	-0.16 (-3)	-0.13 (-2)	-0.10 (-1)	-0.14 (-2)	-0.11 (-1)	-0.10 (-1)	-0.11 (-1)
Barbados	Infection-related noncommunicable diseases	0.04 (1)	0.12 (2)	-0.05 (-1)	0.08 (1)	0.17 (3)	-0.02 (0)	0.12 (2)	0.20 (3)	0.02 (0)	0.19 (2)	0.27 (4)	0.12 (1)
Barbados	-Cervix uteri cancer	0.10 (2)	0.18 (3)	0 (0)	0.12 (2)	0.21 (3)	0 (0)	0.13 (2)	0.22 (3)	0 (0)	0.14 (2)	0.25 (3)	0 (0)
Barbados	-Cirrhosis due to hepatitis B	0 (0)	0 (0)	0 (0)	0 (0)	0 (0)	0 (0)	0 (0)	0 (0)	0 (0)	0 (0)	0 (0)	0.01 (0)
Barbados	-Cirrhosis due to hepatitis C	-0.01 (0)	-0.01 (0)	0 (0)	0 (0)	0 (0)	0.01 (0)	0 (0)	0 (0)	0.01 (0)	0.02 (0)	0 (0)	0.03 (0)
Barbados	-Liver cancer secondary to hepatitis B	-0.01 (0)	-0.01 (0)	-0.01 (0)	-0.01 (0)	-0.01 (0)	-0.01 (0)	-0.01 (0)	-0.01 (0)	-0.01 (0)	-0.01 (0)	-0.01 (0)	0 (0)
Barbados	-Liver cancer secondary to hepatitis C	-0.02 (0)	-0.01 (0)	-0.03 (0)	-0.02 (0)	-0.01 (0)	-0.03 (0)	-0.02 (0)	-0.01 (0)	-0.02 (0)	-0.02 (0)	-0.01 (0)	-0.02 (0)
Barbados	-Rheumatic heart disease	-0.01 (0)	-0.01 (0)	-0.01 (0)	-0.01 (0)	-0.01 (0)	-0.01 (0)	0 (0)	0 (0)	0 (0)	0 (0)	0 (0)	0.01 (0)
Barbados	Total contribution of I-8	0.95 (17)	0.86 (15)	1.05 (19)	1.13 (20)	1.13 (19)	1.15 (20)	1.40 (21)	1.37 (20)	1.46 (22)	1.99 (26)	1.88 (25)	2.10 (26)
Barbados	Childhood-cluster diseases	0 (0)	0 (0)	0 (0)	0 (0)	0 (0)	0 (0)	0 (0)	0 (0)	0 (0)	0 (0)	0 (0)	0 (0)
Barbados	Diarrheal diseases	-0.01 (0)	-0.01 (0)	-0.01 (0)	-0.01 (0)	-0.01 (0)	0 (0)	0 (0)	-0.01 (0)	0 (0)	0 (0)	0 (0)	0.01 (0)
Barbados	HIV/AIDS	0.44 (8)	0.34 (6)	0.55 (10)	0.41 (7)	0.38 (6)	0.45 (8)	0.46 (7)	0.40 (6)	0.56 (8)	0.91 (12)	0.86 (11)	0.96 (12)
Barbados	Lower respiratory infections	0.23 (4)	0.25 (4)	0.21 (4)	0.41 (7)	0.44 (7)	0.38 (7)	0.43 (6)	0.47 (7)	0.39 (6)	0.43 (6)	0.40 (5)	0.47 (6)
Barbados	Malaria	0 (0)	0 (0)	0 (0)	0 (0)	0 (0)	0 (0)	0 (0)	0 (0)	0 (0)	0 (0)	0 (0)	0 (0)
Barbados	Maternal conditions	0.01 (0)	0.02 (0)	0 (0)	0.01 (0)	0.03 (1)	0 (0)	0.02 (0)	0.04 (1)	0 (0)	0.02 (0)	0.04 (1)	0 (0)
Barbados	Neonatal conditions	0.26 (5)	0.25 (4)	0.28 (5)	0.30 (5)	0.28 (5)	0.31 (5)	0.49 (7)	0.46 (7)	0.51 (7)	0.62 (8)	0.58 (8)	0.65 (8)
Barbados	Tuberculosis	0.01 (0)	0 (0)	0.02 (0)	0.01 (0)	0.01 (0)	0.01 (0)	0.01 (0)	0.01 (0)	0.01 (0)	0.01 (0)	0 (0)	0.01 (0)
Barbados	Total contribution of other causes	3.13 (55)	2.93 (51)	3.30 (58)	2.56 (44)	2.35 (39)	2.79 (49)	3.03 (45)	2.79 (40)	3.29 (49)	2.34 (30)	1.98 (26)	2.75 (34)
Barbados	Cardiovascular diseases excluding NCD-7	0.22 (4)	0.24 (4)	0.22 (4)	0.32 (6)	0.33 (6)	0.31 (6)	0.34 (5)	0.34 (5)	0.35 (5)	0.31 (4)	0.28 (4)	0.35 (4)
Barbados	Congenital anomalies	0.16 (3)	0.15 (3)	0.17 (3)	0.19 (3)	0.18 (3)	0.20 (3)	0.18 (3)	0.17 (2)	0.19 (3)	0.07 (1)	0.06 (1)	0.08 (1)
Barbados	COVID-19	1.34 (24)	1.38 (24)	1.27 (22)	0 (0)	0 (0)	0 (0)	0 (0)	0 (0)	0 (0)	0 (0)	0 (0)	0 (0)
Barbados	COVID-19 pandemic-related	0 (0)	0 (0)	0 (0)	0 (0)	0 (0)	0 (0)	0 (0)	0 (0)	0 (0)	0 (0)	0 (0)	0 (0)
Barbados	Digestive diseases excluding NCD-7	-0.03 (-1)	-0.04 (-1)	0 (0)	0.02 (0)	0 (0)	0.06 (1)	0.07 (1)	0.03 (1)	0.12 (2)	0.12 (2)	0.06 (1)	0.19 (2)
Barbados	Endocrine, blood, immune disorders	0.11 (2)	0.11 (2)	0.11 (2)	0.15 (3)	0.14 (2)	0.15 (3)	0.18 (3)	0.18 (3)	0.18 (3)	0.09 (1)	0.08 (1)	0.10 (1)
Barbados	Genitourinary diseases excluding NCD-7	0.34 (6)	0.30 (5)	0.38 (7)	0.41 (7)	0.37 (6)	0.44 (8)	0.37 (5)	0.33 (5)	0.43 (6)	0.27 (4)	0.21 (3)	0.34 (4)
Barbados	Infectious & parasitic diseases excluding I-8	-0.03 (0)	-0.05 (-1)	0 (0)	0 (0)	-0.04 (-1)	0.04 (1)	0.01 (0)	-0.04 (-1)	0.06 (1)	0.05 (1)	0 (0)	0.11 (1)
Barbados	Violence	0.31 (5)	0.12 (2)	0.50 (9)	0.25 (4)	0.11 (2)	0.38 (7)	0.31 (5)	0.16 (2)	0.47 (7)	0.25 (3)	0.13 (2)	0.36 (4)
Barbados	Cancers excluding NCD-7	0.80 (14)	0.80 (14)	0.79 (14)	1.15 (20)	1.17 (20)	1.13 (20)	1.38 (20)	1.46 (21)	1.30 (19)	1.03 (13)	1.13 (15)	0.97 (12)
Barbados	Mental & substance use disorders	-0.13 (-2)	-0.08 (-1)	-0.16 (-3)	-0.12 (-2)	-0.07 (-1)	-0.15 (-3)	-0.11 (-2)	-0.07 (-1)	-0.14 (-2)	-0.10 (-1)	-0.07 (-1)	-0.11 (-1)
Barbados	Musculoskeletal diseases	0.02 (0)	0.06 (1)	-0.02 (0)	0.03 (0)	0.07 (1)	-0.02 (0)	0.04 (1)	0.09 (1)	-0.02 (0)	0.03 (0)	0.06 (1)	-0.01 (0)
Barbados	Neurological conditions	-0.25 (-4)	-0.34 (-6)	-0.15 (-3)	-0.22 (-4)	-0.30 (-5)	-0.12 (-2)	-0.18 (-3)	-0.27 (-4)	-0.08 (-1)	-0.21 (-3)	-0.31 (-4)	-0.09 (-1)
Barbados	Nutritional deficiencies	0 (0)	0 (0)	0.01 (0)	0.01 (0)	0 (0)	0.01 (0)	0.03 (0)	0.02 (0)	0.03 (0)	0.05 (1)	0.04 (0)	0.05 (1)
Barbados	Other neoplasms	-0.07 (-1)	-0.06 (-1)	-0.07 (-1)	-0.07 (-1)	-0.06 (-1)	-0.07 (-1)	-0.07 (-1)	-0.06 (-1)	-0.07 (-1)	-0.07 (-1)	-0.06 (-1)	-0.07 (-1)
Barbados	Respiratory diseases excluding NCD-7	-0.03 (-1)	-0.02 (0)	-0.03 (-1)	-0.01 (0)	-0.01 (0)	-0.01 (0)	0.01 (0)	0.01 (0)	0.01 (0)	-0.01 (0)	-0.01 (0)	0.01 (0)
Barbados	Respiratory infections excluding I-8	0 (0)	0 (0)	0 (0)	0 (0)	0 (0)	0 (0)	0 (0)	0 (0)	0 (0)	0 (0)	0 (0)	0 (0)
Barbados	Skin diseases	0.31 (6)	0.38 (6)	0.24 (4)	0.35 (6)	0.41 (7)	0.28 (5)	0.34 (5)	0.40 (6)	0.27 (4)	0.35 (5)	0.43 (6)	0.26 (3)
Barbados	Sudden infant death syndrome	0 (0)	0 (0)	0 (0)	0 (0)	0 (0)	0 (0)	0.01 (0)	0 (0)	0.01 (0)	0 (0)	0 (0)	0 (0)
Barbados	Unintentional injuries excluding NCD-7	0.04 (1)	0.01 (0)	0.07 (1)	0.11 (2)	0.04 (1)	0.17 (3)	0.12 (2)	0.04 (1)	0.20 (3)	0.10 (1)	-0.03 (0)	0.22 (3)
Brunei Darussalam	Total life expectancy gap	7.41	7.50	7.01	7.23	7.25	6.88	7.46	7.45	7.07	8.26	8.15	7.89
Brunei Darussalam	Total contribution of NCD-7	3.60 (49)	3.41 (46)	3.61 (52)	3.82 (53)	3.61 (50)	3.86 (56)	4.82 (65)	4.86 (65)	4.55 (64)	5.89 (71)	5.73 (70)	5.70 (72)
Brunei Darussalam	Atherosclerotic cardiovascular diseases	1.44 (19)	1.03 (14)	1.72 (25)	1.48 (21)	1.01 (14)	1.85 (27)	1.87 (25)	1.73 (23)	1.84 (26)	2.22 (27)	2.13 (26)	2.20 (28)
Brunei Darussalam	-Ischemic heart disease	0.93 (13)	0.54 (7)	1.23 (18)	0.92 (13)	0.44 (6)	1.31 (19)	1.42 (19)	1.15 (15)	1.51 (21)	1.66 (20)	1.39 (17)	1.78 (23)
Brunei Darussalam	-Ischemic stroke	0.50 (7)	0.50 (7)	0.50 (7)	0.56 (8)	0.57 (8)	0.54 (8)	0.45 (6)	0.58 (8)	0.33 (5)	0.56 (7)	0.74 (9)	0.43 (5)
Brunei Darussalam	Diabetes	1.30 (17)	1.34 (18)	1.23 (17)	1.33 (18)	1.33 (18)	1.30 (19)	1.29 (17)	1.34 (18)	1.21 (17)	1.44 (17)	1.59 (19)	1.25 (16)
Brunei Darussalam	-Diabetes mellitus	0.97 (13)	0.97 (13)	0.94 (13)	0.99 (14)	0.96 (13)	1.00 (15)	1.01 (14)	1.04 (14)	0.96 (14)	1.16 (14)	1.26 (16)	1.01 (13)
Brunei Darussalam	-Chronic kidney disease due to diabetes	0.33 (4)	0.37 (5)	0.29 (4)	0.34 (5)	0.37 (5)	0.30 (4)	0.28 (4)	0.30 (4)	0.25 (4)	0.28 (3)	0.32 (4)	0.24 (3)
Brunei Darussalam	Tobacco-related noncommunicable diseases	0.12 (2)	0.23 (3)	-0.01 (0)	0.17 (2)	0.35 (5)	-0.02 (0)	0.69 (9)	0.68 (9)	0.65 (9)	0.80 (10)	0.66 (8)	0.83 (11)
Brunei Darussalam	-Chronic obstructive pulmonary disease	0.09 (1)	0.13 (2)	0.05 (1)	0.14 (2)	0.17 (2)	0.11 (2)	0.50 (7)	0.46 (6)	0.49 (7)	0.63 (8)	0.41 (5)	0.74 (9)
Brunei Darussalam	-Larynx cancer	-0.01 (0)	0.01 (0)	-0.01 (0)	-0.01 (0)	0 (0)	-0.02 (0)	0 (0)	0.01 (0)	-0.01 (0)	0 (0)	0.01 (0)	-0.01 (0)
Brunei Darussalam	-Mouth & oropharynx cancers	0.07 (1)	0.05 (1)	0.08 (1)	0.07 (1)	0.09 (1)	0.06 (1)	0.07 (1)	0.03 (0)	0.10 (1)	0.07 (1)	0.04 (0)	0.10 (1)
Brunei Darussalam	-Stomach cancer	0.08 (1)	0.07 (1)	0.10 (1)	0.07 (1)	0.08 (1)	0.06 (1)	0.11 (1)	0.09 (1)	0.14 (2)	0.11 (1)	0.10 (1)	0.11 (1)
Brunei Darussalam	-Trachea, bronchus, lung cancers	-0.04 (0)	0.05 (1)	-0.12 (-2)	-0.04 (-1)	0.10 (1)	-0.17 (-2)	0.12 (2)	0.19 (3)	0.06 (1)	0.10 (1)	0.20 (2)	0 (0)
Brunei Darussalam	Hemorrhagic stroke	0.62 (8)	0.61 (8)	0.61 (9)	0.66 (9)	0.68 (9)	0.62 (9)	0.56 (7)	0.70 (9)	0.44 (6)	0.63 (8)	0.79 (10)	0.50 (6)
Brunei Darussalam	Road injury	0.04 (0)	0.01 (0)	0.05 (1)	0.09 (1)	0 (0)	0.16 (2)	0.27 (4)	0.16 (2)	0.35 (5)	0.64 (8)	0.32 (4)	0.83 (11)
Brunei Darussalam	Suicide	-0.14 (-2)	-0.10 (-1)	-0.20 (-3)	-0.16 (-2)	-0.10 (-1)	-0.23 (-3)	-0.19 (-3)	-0.12 (-2)	-0.27 (-4)	-0.18 (-2)	-0.11 (-1)	-0.24 (-3)
Brunei Darussalam	Infection-related noncommunicable diseases	0.24 (3)	0.29 (4)	0.21 (3)	0.25 (4)	0.33 (5)	0.17 (3)	0.34 (5)	0.37 (5)	0.32 (4)	0.34 (4)	0.35 (4)	0.33 (4)
Brunei Darussalam	-Cervix uteri cancer	0.07 (1)	0.15 (2)	0 (0)	0.08 (1)	0.16 (2)	0 (0)	0.08 (1)	0.18 (2)	0 (0)	0.08 (1)	0.19 (2)	0 (0)
Brunei Darussalam	-Cirrhosis due to hepatitis B	0.01 (0)	0.01 (0)	0.01 (0)	0.01 (0)	0 (0)	0.01 (0)	0.02 (0)	0.03 (0)	0.01 (0)	0.02 (0)	0.01 (0)	0.03 (0)
Brunei Darussalam	-Cirrhosis due to hepatitis C	-0.02 (0)	-0.01 (0)	-0.02 (0)	-0.02 (0)	-0.02 (0)	-0.02 (0)	-0.01 (0)	0.02 (0)	-0.02 (0)	-0.01 (0)	-0.01 (0)	-0.01 (0)
Brunei Darussalam	-Liver cancer secondary to hepatitis B	0.07 (1)	0.04 (1)	0.11 (2)	0.09 (1)	0.06 (1)	0.12 (2)	0.09 (1)	0.02 (0)	0.15 (2)	0.09 (1)	0.02 (0)	0.15 (2)
Brunei Darussalam	-Liver cancer secondary to hepatitis C	0.02 (0)	0.03 (0)	0.01 (0)	0.03 (0)	0.03 (0)	0.02 (0)	0.01 (0)	0 (0)	0.02 (0)	0.01 (0)	0 (0)	0.02 (0)
Brunei Darussalam	-Rheumatic heart disease	0.01 (0)	0.01 (0)	0.01 (0)	0.01 (0)	0.02 (0)	-0.01 (0)	0.03 (0)	0.05 (1)	0.02 (0)	0.03 (0)	0.05 (1)	0.02 (0)
Brunei Darussalam	Total contribution of I-8	0.74 (10)	0.83 (11)	0.66 (9)	0.65 (9)	0.69 (10)	0.59 (9)	0.50 (7)	0.48 (6)	0.51 (7)	0.62 (8)	0.60 (7)	0.62 (8)
Brunei Darussalam	Childhood-cluster diseases	0 (0)	0 (0)	0 (0)	0 (0)	0 (0)	0 (0)	0.04 (0)	0.03 (0)	0.04 (1)	0.01 (0)	0.01 (0)	0.01 (0)
Brunei Darussalam	Diarrheal diseases	0.01 (0)	0.01 (0)	0.01 (0)	0 (0)	0 (0)	0 (0)	0 (0)	-0.01 (0)	0.01 (0)	0 (0)	-0.01 (0)	0 (0)
Brunei Darussalam	HIV/AIDS	0 (0)	0 (0)	0 (0)	-0.01 (0)	0 (0)	-0.01 (0)	0.02 (0)	0.01 (0)	0.03 (0)	0 (0)	0 (0)	0 (0)
Brunei Darussalam	Lower respiratory infections	0.38 (5)	0.44 (6)	0.32 (5)	0.29 (4)	0.31 (4)	0.25 (4)	0.13 (2)	0.14 (2)	0.11 (2)	0.21 (3)	0.04 (1)	0.31 (4)
Brunei Darussalam	Malaria	0 (0)	0 (0)	0 (0)	0 (0)	0 (0)	0 (0)	0 (0)	0 (0)	0 (0)	0 (0)	0 (0)	0 (0)
Brunei Darussalam	Maternal conditions	0.01 (0)	0.05 (1)	0 (0)	0.02 (0)	0.05 (1)	0 (0)	0.02 (0)	0.05 (1)	0 (0)	0.02 (0)	0.06 (1)	0 (0)
Brunei Darussalam	Neonatal conditions	0.14 (2)	0.13 (2)	0.14 (2)	0.14 (2)	0.14 (2)	0.14 (2)	0.09 (1)	0.09 (1)	0.09 (1)	0.09 (1)	0.08 (1)	0.09 (1)
Brunei Darussalam	Tuberculosis	0.20 (3)	0.20 (3)	0.19 (3)	0.21 (3)	0.19 (3)	0.21 (3)	0.20 (3)	0.17 (2)	0.23 (3)	0.29 (3)	0.40 (5)	0.21 (3)
Brunei Darussalam	Total contribution of other causes	3.07 (41)	3.26 (43)	2.74 (39)	2.76 (38)	2.95 (41)	2.42 (35)	2.13 (29)	2.11 (28)	2.01 (28)	1.75 (21)	1.82 (22)	1.57 (20)
Brunei Darussalam	Cardiovascular diseases excluding NCD-7	0.31 (4)	0.25 (3)	0.34 (5)	0.33 (5)	0.27 (4)	0.36 (5)	0.29 (4)	0.26 (3)	0.30 (4)	0.36 (4)	0.36 (4)	0.37 (5)
Brunei Darussalam	Congenital anomalies	0.18 (2)	0.19 (2)	0.17 (2)	0.22 (3)	0.24 (3)	0.19 (3)	0.20 (3)	0.19 (3)	0.21 (3)	0.23 (3)	0.22 (3)	0.24 (3)
Brunei Darussalam	COVID-19	0.47 (6)	0.40 (5)	0.52 (7)	0 (0)	0 (0)	0 (0)	0 (0)	0 (0)	0 (0)	0 (0)	0 (0)	0 (0)
Brunei Darussalam	COVID-19 pandemic-related	0 (0)	0 (0)	0 (0)	0 (0)	0 (0)	0 (0)	0 (0)	0 (0)	0 (0)	0 (0)	0 (0)	0 (0)
Brunei Darussalam	Digestive diseases excluding NCD-7	0.02 (0)	0.05 (1)	0 (0)	0.03 (0)	0.03 (0)	0.02 (0)	-0.04 (0)	0.10 (1)	-0.15 (-2)	-0.11 (-1)	-0.20 (-2)	-0.06 (-1)
Brunei Darussalam	Endocrine, blood, immune disorders	0.42 (6)	0.35 (5)	0.46 (6)	0.48 (7)	0.41 (6)	0.53 (8)	0.23 (3)	0.25 (3)	0.19 (3)	0.01 (0)	0 (0)	0.01 (0)
Brunei Darussalam	Genitourinary diseases excluding NCD-7	0.31 (4)	0.32 (4)	0.29 (4)	0.32 (4)	0.34 (5)	0.28 (4)	0.30 (4)	0.22 (3)	0.34 (5)	0.76 (9)	0.96 (12)	0.55 (7)
Brunei Darussalam	Infectious & parasitic diseases excluding I-8	0.61 (8)	0.60 (8)	0.60 (9)	0.60 (8)	0.56 (8)	0.62 (9)	0.65 (9)	0.52 (7)	0.74 (10)	0.24 (3)	0.19 (2)	0.28 (4)
Brunei Darussalam	Violence	0 (0)	0.01 (0)	-0.01 (0)	-0.01 (0)	0 (0)	-0.01 (0)	0 (0)	0 (0)	-0.01 (0)	0.04 (0)	0.03 (0)	0.04 (0)
Brunei Darussalam	Cancers excluding NCD-7	0.04 (0)	0.30 (4)	-0.21 (-3)	-0.01 (0)	0.26 (4)	-0.28 (-4)	0.22 (3)	0.24 (3)	0.18 (3)	0.26 (3)	0.49 (6)	0.04 (1)
Brunei Darussalam	Mental & substance use disorders	-0.13 (-2)	-0.07 (-1)	-0.19 (-3)	-0.13 (-2)	-0.06 (-1)	-0.19 (-3)	-0.15 (-2)	-0.08 (-1)	-0.21 (-3)	-0.15 (-2)	-0.07 (-1)	-0.21 (-3)
Brunei Darussalam	Musculoskeletal diseases	0.13 (2)	0.22 (3)	0.05 (1)	0.10 (1)	0.21 (3)	0.02 (0)	0.04 (1)	0.01 (0)	0.07 (1)	-0.02 (0)	-0.04 (-1)	-0.01 (0)
Brunei Darussalam	Neurological conditions	0.21 (3)	0.15 (2)	0.23 (3)	0.27 (4)	0.24 (3)	0.28 (4)	-0.30 (-4)	-0.42 (-6)	-0.20 (-3)	-0.54 (-7)	-0.66 (-8)	-0.43 (-5)
Brunei Darussalam	Nutritional deficiencies	-0.01 (0)	0 (0)	-0.01 (0)	0 (0)	0.01 (0)	-0.01 (0)	0 (0)	0.02 (0)	-0.02 (0)	0.01 (0)	0.04 (0)	-0.02 (0)
Brunei Darussalam	Other neoplasms	0.04 (1)	0.08 (1)	0 (0)	0.05 (1)	0.06 (1)	0.04 (1)	0.06 (1)	0.05 (1)	0.06 (1)	-0.04 (0)	-0.05 (-1)	-0.03 (0)
Brunei Darussalam	Respiratory diseases excluding NCD-7	0.17 (2)	0.18 (2)	0.15 (2)	0.17 (2)	0.17 (2)	0.16 (2)	0.32 (4)	0.42 (6)	0.20 (3)	0.41 (5)	0.47 (6)	0.32 (4)
Brunei Darussalam	Respiratory infections excluding I-8	0 (0)	0 (0)	0 (0)	0 (0)	0 (0)	0 (0)	0 (0)	0 (0)	0 (0)	0 (0)	0 (0)	0.01 (0)
Brunei Darussalam	Skin diseases	0.11 (1)	0.10 (1)	0.10 (1)	0.12 (2)	0.11 (2)	0.13 (2)	0.06 (1)	0.08 (1)	0.04 (1)	0 (0)	0 (0)	0.01 (0)
Brunei Darussalam	Sudden infant death syndrome	0 (0)	0 (0)	0 (0)	0 (0)	0 (0)	0 (0)	0.01 (0)	0 (0)	0.01 (0)	0 (0)	0 (0)	0.01 (0)
Brunei Darussalam	Unintentional injuries excluding NCD-7	0.20 (3)	0.11 (1)	0.24 (3)	0.21 (3)	0.10 (1)	0.27 (4)	0.24 (3)	0.23 (3)	0.26 (4)	0.30 (4)	0.09 (1)	0.44 (6)
Bhutan	Total life expectancy gap	9.86	10.20	9.13	10.30	10.67	9.55	13.56	14.07	12.68	20.53	21.18	19.53
Bhutan	Total contribution of NCD-7	5.48 (56)	5.49 (54)	5.20 (57)	6.14 (60)	6.05 (57)	5.90 (62)	6.42 (47)	6.42 (46)	6.12 (48)	7.11 (35)	7.04 (33)	6.97 (36)
Bhutan	Atherosclerotic cardiovascular diseases	1.87 (19)	1.59 (16)	2.01 (22)	1.84 (18)	1.62 (15)	1.91 (20)	2.01 (15)	1.81 (13)	2.06 (16)	1.96 (10)	1.88 (9)	1.95 (10)
Bhutan	-Ischemic heart disease	1.37 (14)	1.07 (10)	1.56 (17)	1.34 (13)	1.08 (10)	1.47 (15)	1.49 (11)	1.22 (9)	1.60 (13)	1.44 (7)	1.29 (6)	1.52 (8)
Bhutan	-Ischemic stroke	0.49 (5)	0.52 (5)	0.45 (5)	0.50 (5)	0.54 (5)	0.44 (5)	0.53 (4)	0.58 (4)	0.46 (4)	0.51 (3)	0.59 (3)	0.43 (2)
Bhutan	Diabetes	0.66 (7)	0.72 (7)	0.58 (6)	0.64 (6)	0.72 (7)	0.55 (6)	0.61 (5)	0.67 (5)	0.53 (4)	0.53 (3)	0.56 (3)	0.49 (2)
Bhutan	-Diabetes mellitus	0.52 (5)	0.58 (6)	0.45 (5)	0.51 (5)	0.58 (5)	0.42 (4)	0.48 (4)	0.55 (4)	0.41 (3)	0.42 (2)	0.46 (2)	0.37 (2)
Bhutan	-Chronic kidney disease due to diabetes	0.14 (1)	0.13 (1)	0.14 (2)	0.13 (1)	0.13 (1)	0.13 (1)	0.13 (1)	0.13 (1)	0.13 (1)	0.12 (1)	0.11 (0)	0.12 (1)
Bhutan	Tobacco-related noncommunicable diseases	1.20 (12)	1.48 (15)	0.89 (10)	1.24 (12)	1.54 (14)	0.92 (10)	1.33 (10)	1.55 (11)	1.07 (8)	1.52 (7)	1.66 (8)	1.34 (7)
Bhutan	-Chronic obstructive pulmonary disease	1.37 (14)	1.55 (15)	1.16 (13)	1.38 (13)	1.59 (15)	1.15 (12)	1.43 (11)	1.58 (11)	1.25 (10)	1.58 (8)	1.69 (8)	1.43 (7)
Bhutan	-Larynx cancer	0.02 (0)	0.01 (0)	0.02 (0)	0.02 (0)	0.02 (0)	0.02 (0)	0.02 (0)	0.02 (0)	0.03 (0)	0.02 (0)	0.02 (0)	0.03 (0)
Bhutan	-Mouth & oropharynx cancers	0.10 (1)	0.09 (1)	0.11 (1)	0.11 (1)	0.10 (1)	0.12 (1)	0.13 (1)	0.11 (1)	0.13 (1)	0.14 (1)	0.11 (1)	0.16 (1)
Bhutan	-Stomach cancer	0.37 (4)	0.26 (3)	0.46 (5)	0.40 (4)	0.28 (3)	0.50 (5)	0.46 (3)	0.32 (2)	0.56 (4)	0.50 (2)	0.33 (2)	0.63 (3)
Bhutan	-Trachea, bronchus, lung cancers	-0.29 (-3)	-0.17 (-2)	-0.40 (-4)	-0.27 (-3)	-0.16 (-2)	-0.38 (-4)	-0.25 (-2)	-0.15 (-1)	-0.34 (-3)	-0.23 (-1)	-0.17 (-1)	-0.29 (-1)
Bhutan	Hemorrhagic stroke	0.54 (5)	0.57 (6)	0.48 (5)	0.54 (5)	0.60 (6)	0.47 (5)	0.68 (5)	0.75 (5)	0.60 (5)	0.88 (4)	0.96 (5)	0.78 (4)
Bhutan	Road injury	0.27 (3)	0.19 (2)	0.32 (4)	0.89 (9)	0.59 (5)	1.12 (12)	0.51 (4)	0.35 (2)	0.63 (5)	0.51 (2)	0.32 (2)	0.70 (4)
Bhutan	Suicide	-0.07 (-1)	-0.01 (0)	-0.14 (-1)	-0.08 (-1)	-0.01 (0)	-0.14 (-1)	-0.03 (0)	0.02 (0)	-0.09 (-1)	0.05 (0)	0.09 (0)	0.02 (0)
Bhutan	Infection-related noncommunicable diseases	1.01 (10)	0.95 (9)	1.04 (11)	1.06 (10)	1.01 (9)	1.08 (11)	1.31 (10)	1.26 (9)	1.32 (10)	1.65 (8)	1.58 (7)	1.69 (9)
Bhutan	-Cervix uteri cancer	0.09 (1)	0.19 (2)	0 (0)	0.09 (1)	0.21 (2)	0 (0)	0.12 (1)	0.27 (2)	0 (0)	0.17 (1)	0.37 (2)	0 (0)
Bhutan	-Cirrhosis due to hepatitis B	0.14 (1)	0.09 (1)	0.18 (2)	0.14 (1)	0.09 (1)	0.18 (2)	0.18 (1)	0.12 (1)	0.22 (2)	0.23 (1)	0.15 (1)	0.29 (2)
Bhutan	-Cirrhosis due to hepatitis C	0.10 (1)	0.08 (1)	0.11 (1)	0.10 (1)	0.08 (1)	0.11 (1)	0.13 (1)	0.11 (1)	0.14 (1)	0.16 (1)	0.13 (1)	0.18 (1)
Bhutan	-Liver cancer secondary to hepatitis B	0.04 (0)	0.01 (0)	0.05 (1)	0.04 (0)	0.01 (0)	0.06 (1)	0.04 (0)	0.02 (0)	0.06 (0)	0.04 (0)	0.02 (0)	0.06 (0)
Bhutan	-Liver cancer secondary to hepatitis C	-0.01 (0)	-0.01 (0)	-0.01 (0)	-0.01 (0)	-0.01 (0)	-0.01 (0)	-0.01 (0)	-0.01 (0)	-0.01 (0)	-0.01 (0)	-0.01 (0)	-0.01 (0)
Bhutan	-Rheumatic heart disease	0.29 (3)	0.33 (3)	0.25 (3)	0.29 (3)	0.34 (3)	0.25 (3)	0.39 (3)	0.44 (3)	0.35 (3)	0.56 (3)	0.59 (3)	0.53 (3)
Bhutan	Total contribution of I-8	2.80 (28)	3.02 (30)	2.57 (28)	2.67 (26)	2.93 (27)	2.43 (25)	4.69 (35)	5.06 (36)	4.36 (34)	8.19 (40)	8.93 (42)	7.41 (38)
Bhutan	Childhood-cluster diseases	0.01 (0)	0.01 (0)	0.01 (0)	0.01 (0)	0.02 (0)	0.01 (0)	0.15 (1)	0.15 (1)	0.14 (1)	0.52 (3)	0.49 (2)	0.54 (3)
Bhutan	Diarrheal diseases	0.67 (7)	0.92 (9)	0.44 (5)	0.70 (7)	0.97 (9)	0.46 (5)	1.02 (8)	1.37 (10)	0.73 (6)	2.43 (12)	2.98 (14)	1.91 (10)
Bhutan	HIV/AIDS	0.12 (1)	0.11 (1)	0.13 (1)	0.14 (1)	0.13 (1)	0.15 (2)	0.30 (2)	0.26 (2)	0.33 (3)	0.06 (0)	0.05 (0)	0.06 (0)
Bhutan	Lower respiratory infections	0.42 (4)	0.44 (4)	0.39 (4)	0.49 (5)	0.52 (5)	0.46 (5)	0.80 (6)	0.82 (6)	0.78 (6)	1.73 (8)	1.74 (8)	1.71 (9)
Bhutan	Malaria	0 (0)	0 (0)	0 (0)	0 (0)	0 (0)	0 (0)	0.01 (0)	0.01 (0)	0.01 (0)	0.08 (0)	0.07 (0)	0.08 (0)
Bhutan	Maternal conditions	0.02 (0)	0.04 (0)	0 (0)	0.02 (0)	0.05 (0)	0 (0)	0.07 (0)	0.15 (1)	0 (0)	0.28 (1)	0.53 (3)	0 (0)
Bhutan	Neonatal conditions	0.67 (7)	0.61 (6)	0.73 (8)	0.71 (7)	0.65 (6)	0.77 (8)	1.26 (9)	1.15 (8)	1.35 (11)	1.97 (10)	1.87 (9)	2.06 (11)
Bhutan	Tuberculosis	0.89 (9)	0.89 (9)	0.87 (10)	0.59 (6)	0.60 (6)	0.58 (6)	1.09 (8)	1.15 (8)	1.02 (8)	1.13 (6)	1.20 (6)	1.05 (5)
Bhutan	Total contribution of other causes	1.58 (16)	1.69 (17)	1.37 (15)	1.49 (14)	1.69 (16)	1.21 (13)	2.45 (18)	2.60 (18)	2.20 (17)	5.23 (25)	5.21 (25)	5.15 (26)
Bhutan	Cardiovascular diseases excluding NCD-7	0.19 (2)	0.33 (3)	0.07 (1)	0.19 (2)	0.34 (3)	0.06 (1)	0.25 (2)	0.41 (3)	0.11 (1)	0.29 (1)	0.41 (2)	0.17 (1)
Bhutan	Congenital anomalies	0.27 (3)	0.24 (2)	0.30 (3)	0.26 (3)	0.24 (2)	0.28 (3)	0.24 (2)	0.22 (2)	0.25 (2)	0.28 (1)	0.27 (1)	0.29 (2)
Bhutan	COVID-19	0.08 (1)	0.06 (1)	0.09 (1)	0 (0)	0 (0)	0 (0)	0 (0)	0 (0)	0 (0)	0 (0)	0 (0)	0 (0)
Bhutan	COVID-19 pandemic-related	0 (0)	0 (0)	0 (0)	0 (0)	0 (0)	0 (0)	0 (0)	0 (0)	0 (0)	0 (0)	0 (0)	0 (0)
Bhutan	Digestive diseases excluding NCD-7	0.47 (5)	0.42 (4)	0.48 (5)	0.47 (5)	0.44 (4)	0.46 (5)	0.65 (5)	0.61 (4)	0.66 (5)	0.97 (5)	0.81 (4)	1.07 (5)
Bhutan	Endocrine, blood, immune disorders	-0.07 (-1)	-0.07 (-1)	-0.07 (-1)	-0.07 (-1)	-0.07 (-1)	-0.07 (-1)	-0.07 (0)	-0.06 (0)	-0.07 (-1)	-0.05 (0)	-0.05 (0)	-0.05 (0)
Bhutan	Genitourinary diseases excluding NCD-7	0.32 (3)	0.36 (4)	0.26 (3)	0.31 (3)	0.36 (3)	0.25 (3)	0.31 (2)	0.35 (3)	0.25 (2)	0.31 (2)	0.33 (2)	0.28 (1)
Bhutan	Infectious & parasitic diseases excluding I-8	0.19 (2)	0.23 (2)	0.16 (2)	0.20 (2)	0.25 (2)	0.17 (2)	0.41 (3)	0.46 (3)	0.37 (3)	1.00 (5)	1.08 (5)	0.91 (5)
Bhutan	Violence	0.06 (1)	0.03 (0)	0.08 (1)	0.04 (0)	0.02 (0)	0.06 (1)	0.08 (1)	0.05 (0)	0.11 (1)	0.12 (1)	0.05 (0)	0.18 (1)
Bhutan	Cancers excluding NCD-7	-0.62 (-6)	-0.70 (-7)	-0.56 (-6)	-0.54 (-5)	-0.64 (-6)	-0.48 (-5)	-0.42 (-3)	-0.46 (-3)	-0.40 (-3)	-0.30 (-1)	-0.36 (-2)	-0.28 (-1)
Bhutan	Mental & substance use disorders	-0.12 (-1)	-0.07 (-1)	-0.17 (-2)	-0.12 (-1)	-0.07 (-1)	-0.17 (-2)	-0.11 (-1)	-0.07 (0)	-0.16 (-1)	-0.10 (0)	-0.06 (0)	-0.13 (-1)
Bhutan	Musculoskeletal diseases	0.01 (0)	0.02 (0)	-0.01 (0)	0.01 (0)	0.02 (0)	-0.01 (0)	0.01 (0)	0.03 (0)	-0.01 (0)	0.01 (0)	0.03 (0)	0 (0)
Bhutan	Neurological conditions	-0.10 (-1)	-0.09 (-1)	-0.10 (-1)	-0.10 (-1)	-0.09 (-1)	-0.11 (-1)	-0.05 (0)	-0.04 (0)	-0.06 (0)	-0.05 (0)	-0.08 (0)	-0.02 (0)
Bhutan	Nutritional deficiencies	0 (0)	0 (0)	0 (0)	0 (0)	0 (0)	0 (0)	0.02 (0)	0.02 (0)	0.02 (0)	0.13 (1)	0.16 (1)	0.11 (1)
Bhutan	Other neoplasms	-0.06 (-1)	-0.06 (-1)	-0.07 (-1)	-0.06 (-1)	-0.06 (-1)	-0.07 (-1)	-0.06 (0)	-0.06 (0)	-0.06 (0)	-0.05 (0)	-0.05 (0)	-0.06 (0)
Bhutan	Respiratory diseases excluding NCD-7	0.24 (2)	0.34 (3)	0.14 (2)	0.24 (2)	0.35 (3)	0.14 (1)	0.30 (2)	0.40 (3)	0.20 (2)	0.41 (2)	0.49 (2)	0.32 (2)
Bhutan	Respiratory infections excluding I-8	0 (0)	0 (0)	0 (0)	0 (0)	0 (0)	0 (0)	0 (0)	0 (0)	0 (0)	0.01 (0)	0.01 (0)	0.01 (0)
Bhutan	Skin diseases	0.01 (0)	0.02 (0)	0.01 (0)	0.01 (0)	0.02 (0)	0.01 (0)	0.02 (0)	0.02 (0)	0.01 (0)	0.02 (0)	0.03 (0)	0.02 (0)
Bhutan	Sudden infant death syndrome	0.01 (0)	0.01 (0)	0.02 (0)	0.02 (0)	0.01 (0)	0.02 (0)	0.01 (0)	0.01 (0)	0.01 (0)	0.04 (0)	0.05 (0)	0.04 (0)
Bhutan	Unintentional injuries excluding NCD-7	0.71 (7)	0.63 (6)	0.75 (8)	0.65 (6)	0.58 (5)	0.68 (7)	0.86 (6)	0.70 (5)	0.96 (8)	2.19 (11)	2.10 (10)	2.25 (12)
Botswana	Total life expectancy gap	19.03	19.07	18.80	15.13	14.96	15.20	23.17	23.07	23.19	30.06	30.55	29.50
Botswana	Total contribution of NCD-7	2.39 (13)	3.60 (19)	1.30 (7)	3.67 (24)	4.33 (29)	3.09 (20)	4.86 (21)	5.68 (25)	4.19 (18)	3.22 (11)	3.13 (10)	3.33 (11)
Botswana	Atherosclerotic cardiovascular diseases	0.64 (3)	0.97 (5)	0.34 (2)	1.18 (8)	1.32 (9)	1.06 (7)	1.46 (6)	1.67 (7)	1.27 (5)	0.86 (3)	0.92 (3)	0.76 (3)
Botswana	-Ischemic heart disease	0.25 (1)	0.44 (2)	0.10 (1)	0.50 (3)	0.53 (4)	0.49 (3)	0.74 (3)	0.81 (4)	0.69 (3)	0.36 (1)	0.34 (1)	0.36 (1)
Botswana	-Ischemic stroke	0.39 (2)	0.53 (3)	0.25 (1)	0.69 (5)	0.79 (5)	0.57 (4)	0.72 (3)	0.86 (4)	0.58 (2)	0.49 (2)	0.59 (2)	0.40 (1)
Botswana	Diabetes	0.77 (4)	1.16 (6)	0.39 (2)	1.02 (7)	1.32 (9)	0.72 (5)	1.01 (4)	1.36 (6)	0.70 (3)	0.51 (2)	0.63 (2)	0.42 (1)
Botswana	-Diabetes mellitus	0.73 (4)	1.12 (6)	0.36 (2)	0.97 (6)	1.28 (9)	0.66 (4)	0.96 (4)	1.33 (6)	0.64 (3)	0.49 (2)	0.62 (2)	0.39 (1)
Botswana	-Chronic kidney disease due to diabetes	0.04 (0)	0.04 (0)	0.03 (0)	0.05 (0)	0.04 (0)	0.06 (0)	0.05 (0)	0.04 (0)	0.06 (0)	0.02 (0)	0 (0)	0.03 (0)
Botswana	Tobacco-related noncommunicable diseases	-0.14 (-1)	-0.11 (-1)	-0.15 (-1)	-0.01 (0)	-0.12 (-1)	0.11 (1)	0.17 (1)	0.02 (0)	0.32 (1)	0.13 (0)	-0.07 (0)	0.24 (1)
Botswana	-Chronic obstructive pulmonary disease	0.17 (1)	0.17 (1)	0.17 (1)	0.33 (2)	0.22 (1)	0.43 (3)	0.41 (2)	0.29 (1)	0.52 (2)	0.31 (1)	0.17 (1)	0.39 (1)
Botswana	-Larynx cancer	0.01 (0)	0 (0)	0.01 (0)	0.02 (0)	0 (0)	0.03 (0)	0.02 (0)	0 (0)	0.04 (0)	0.02 (0)	0 (0)	0.03 (0)
Botswana	-Mouth & oropharynx cancers	0 (0)	-0.01 (0)	0.01 (0)	0.02 (0)	-0.01 (0)	0.05 (0)	0.03 (0)	-0.01 (0)	0.06 (0)	0.02 (0)	0 (0)	0.03 (0)
Botswana	-Stomach cancer	-0.05 (0)	-0.04 (0)	-0.05 (0)	-0.05 (0)	-0.05 (0)	-0.05 (0)	-0.03 (0)	-0.03 (0)	-0.03 (0)	-0.01 (0)	-0.03 (0)	0 (0)
Botswana	-Trachea, bronchus, lung cancers	-0.32 (-2)	-0.27 (-1)	-0.34 (-2)	-0.38 (-3)	-0.33 (-2)	-0.40 (-3)	-0.29 (-1)	-0.27 (-1)	-0.29 (-1)	-0.22 (-1)	-0.23 (-1)	-0.21 (-1)
Botswana	Hemorrhagic stroke	0.56 (3)	0.83 (4)	0.31 (2)	0.75 (5)	0.94 (6)	0.55 (4)	1.03 (4)	1.30 (6)	0.78 (3)	0.72 (2)	0.78 (3)	0.66 (2)
Botswana	Road injury	0.31 (2)	0.26 (1)	0.38 (2)	0.40 (3)	0.31 (2)	0.51 (3)	0.42 (2)	0.30 (1)	0.57 (2)	0.56 (2)	0.29 (1)	0.85 (3)
Botswana	Suicide	-0.01 (0)	0.01 (0)	-0.02 (0)	0 (0)	-0.01 (0)	0.03 (0)	0.20 (1)	0.13 (1)	0.29 (1)	0.07 (0)	0.01 (0)	0.15 (1)
Botswana	Infection-related noncommunicable diseases	0.26 (1)	0.48 (2)	0.04 (0)	0.33 (2)	0.56 (4)	0.11 (1)	0.57 (2)	0.89 (4)	0.27 (1)	0.37 (1)	0.56 (2)	0.25 (1)
Botswana	-Cervix uteri cancer	0.18 (1)	0.37 (2)	0 (0)	0.24 (2)	0.47 (3)	0 (0)	0.31 (1)	0.64 (3)	0 (0)	0.18 (1)	0.45 (1)	0 (0)
Botswana	-Cirrhosis due to hepatitis B	0.10 (1)	0.10 (1)	0.09 (1)	0.12 (1)	0.10 (1)	0.14 (1)	0.20 (1)	0.17 (1)	0.22 (1)	0.14 (0)	0.09 (0)	0.17 (1)
Botswana	-Cirrhosis due to hepatitis C	0.03 (0)	0.04 (0)	0.02 (0)	0.03 (0)	0.04 (0)	0.03 (0)	0.07 (0)	0.07 (0)	0.07 (0)	0.04 (0)	0.03 (0)	0.05 (0)
Botswana	-Liver cancer secondary to hepatitis B	0 (0)	0 (0)	-0.01 (0)	0 (0)	0 (0)	0 (0)	0 (0)	0 (0)	0 (0)	0.01 (0)	0 (0)	0.02 (0)
Botswana	-Liver cancer secondary to hepatitis C	-0.02 (0)	-0.01 (0)	-0.02 (0)	-0.02 (0)	-0.01 (0)	-0.03 (0)	-0.02 (0)	-0.01 (0)	-0.02 (0)	-0.01 (0)	-0.01 (0)	-0.02 (0)
Botswana	-Rheumatic heart disease	0.01 (0)	0.02 (0)	0.01 (0)	0.01 (0)	0.01 (0)	0.02 (0)	0.04 (0)	0.05 (0)	0.03 (0)	0.03 (0)	0.02 (0)	0.03 (0)
Botswana	Total contribution of I-8	7.88 (41)	7.59 (40)	7.96 (42)	9.68 (64)	9.01 (60)	10.08 (66)	15.29 (66)	14.47 (63)	15.78 (68)	24.96 (83)	25.81 (84)	23.88 (81)
Botswana	Childhood-cluster diseases	0.02 (0)	0.02 (0)	0.02 (0)	0.08 (1)	0.08 (1)	0.07 (0)	0.05 (0)	0.05 (0)	0.04 (0)	0.12 (0)	0.13 (0)	0.11 (0)
Botswana	Diarrheal diseases	0.59 (3)	0.61 (3)	0.55 (3)	0.75 (5)	0.72 (5)	0.77 (5)	0.93 (4)	0.87 (4)	0.98 (4)	1.19 (4)	1.16 (4)	1.21 (4)
Botswana	HIV/AIDS	3.15 (17)	3.11 (16)	3.09 (16)	3.86 (26)	3.90 (26)	3.69 (24)	7.04 (30)	7.47 (32)	6.45 (28)	15.48 (51)	18.59 (61)	12.80 (43)
Botswana	Lower respiratory infections	0.94 (5)	1.04 (5)	0.83 (4)	1.40 (9)	1.38 (9)	1.40 (9)	1.97 (9)	1.92 (8)	1.97 (9)	1.80 (6)	1.60 (5)	1.92 (7)
Botswana	Malaria	0 (0)	0 (0)	0 (0)	0.01 (0)	0.01 (0)	0.01 (0)	0.01 (0)	0.01 (0)	0.01 (0)	0.05 (0)	0.05 (0)	0.04 (0)
Botswana	Maternal conditions	0.17 (1)	0.28 (1)	0 (0)	0.09 (1)	0.15 (1)	0 (0)	0.13 (1)	0.23 (1)	0 (0)	0.14 (0)	0.26 (1)	0 (0)
Botswana	Neonatal conditions	1.08 (6)	1.00 (5)	1.15 (6)	1.20 (8)	1.11 (7)	1.28 (8)	1.29 (6)	1.19 (5)	1.37 (6)	0.62 (2)	0.55 (2)	0.69 (2)
Botswana	Tuberculosis	1.93 (10)	1.52 (8)	2.30 (12)	2.30 (15)	1.68 (11)	2.87 (19)	3.88 (17)	2.73 (12)	4.95 (21)	5.56 (19)	3.46 (11)	7.10 (24)
Botswana	Total contribution of other causes	8.76 (46)	7.88 (41)	9.54 (51)	1.78 (12)	1.62 (11)	2.03 (13)	3.02 (13)	2.93 (13)	3.23 (14)	1.89 (6)	1.61 (5)	2.29 (8)
Botswana	Cardiovascular diseases excluding NCD-7	0.44 (2)	0.76 (4)	0.13 (1)	0.68 (4)	0.96 (6)	0.41 (3)	0.80 (3)	1.17 (5)	0.47 (2)	0.43 (1)	0.69 (2)	0.25 (1)
Botswana	Congenital anomalies	0.26 (1)	0.24 (1)	0.27 (1)	0.26 (2)	0.24 (2)	0.28 (2)	0.19 (1)	0.17 (1)	0.20 (1)	0.20 (1)	0.19 (1)	0.21 (1)
Botswana	COVID-19	5.67 (30)	4.78 (25)	6.41 (34)	0 (0)	0 (0)	0 (0)	0 (0)	0 (0)	0 (0)	0 (0)	0 (0)	0 (0)
Botswana	COVID-19 pandemic-related	1.83 (10)	1.54 (8)	2.07 (11)	0 (0)	0 (0)	0 (0)	0 (0)	0 (0)	0 (0)	0 (0)	0 (0)	0 (0)
Botswana	Digestive diseases excluding NCD-7	0.13 (1)	0.20 (1)	0.07 (0)	0.20 (1)	0.22 (1)	0.19 (1)	0.41 (2)	0.43 (2)	0.38 (2)	0.24 (1)	0.23 (1)	0.25 (1)
Botswana	Endocrine, blood, immune disorders	0.03 (0)	0.07 (0)	-0.01 (0)	0.03 (0)	0.05 (0)	0 (0)	0.07 (0)	0.11 (0)	0.02 (0)	0.01 (0)	0.02 (0)	0 (0)
Botswana	Genitourinary diseases excluding NCD-7	0.25 (1)	0.30 (2)	0.20 (1)	0.36 (2)	0.35 (2)	0.38 (2)	0.36 (2)	0.32 (1)	0.38 (2)	0.16 (1)	0.09 (0)	0.22 (1)
Botswana	Infectious & parasitic diseases excluding I-8	0.16 (1)	0.16 (1)	0.15 (1)	0.17 (1)	0.15 (1)	0.19 (1)	0.35 (2)	0.34 (1)	0.35 (2)	0.40 (1)	0.35 (1)	0.44 (1)
Botswana	Violence	0.30 (2)	0.09 (0)	0.54 (3)	0.31 (2)	0.09 (1)	0.58 (4)	0.35 (2)	0.08 (0)	0.68 (3)	0.21 (1)	0.05 (0)	0.42 (1)
Botswana	Cancers excluding NCD-7	-0.46 (-2)	-0.55 (-3)	-0.36 (-2)	-0.44 (-3)	-0.66 (-4)	-0.20 (-1)	-0.16 (-1)	-0.36 (-2)	0.05 (0)	-0.25 (-1)	-0.44 (-1)	-0.08 (0)
Botswana	Mental & substance use disorders	-0.10 (-1)	-0.05 (0)	-0.15 (-1)	-0.11 (-1)	-0.06 (0)	-0.16 (-1)	-0.08 (0)	-0.03 (0)	-0.12 (0)	-0.08 (0)	-0.04 (0)	-0.11 (0)
Botswana	Musculoskeletal diseases	-0.01 (0)	-0.01 (0)	-0.02 (0)	-0.02 (0)	-0.02 (0)	-0.02 (0)	-0.01 (0)	0 (0)	-0.02 (0)	-0.02 (0)	-0.02 (0)	-0.01 (0)
Botswana	Neurological conditions	-0.19 (-1)	-0.17 (-1)	-0.20 (-1)	-0.19 (-1)	-0.16 (-1)	-0.20 (-1)	-0.16 (-1)	-0.14 (-1)	-0.15 (-1)	-0.20 (-1)	-0.16 (-1)	-0.20 (-1)
Botswana	Nutritional deficiencies	0.12 (1)	0.11 (1)	0.12 (1)	0.11 (1)	0.10 (1)	0.13 (1)	0.17 (1)	0.16 (1)	0.18 (1)	0.23 (1)	0.21 (1)	0.25 (1)
Botswana	Other neoplasms	-0.05 (0)	-0.05 (0)	-0.05 (0)	-0.06 (0)	-0.06 (0)	-0.06 (0)	-0.05 (0)	-0.05 (0)	-0.05 (0)	-0.05 (0)	-0.05 (0)	-0.04 (0)
Botswana	Respiratory diseases excluding NCD-7	0.15 (1)	0.21 (1)	0.09 (0)	0.20 (1)	0.23 (2)	0.18 (1)	0.32 (1)	0.36 (2)	0.28 (1)	0.24 (1)	0.23 (1)	0.24 (1)
Botswana	Respiratory infections excluding I-8	0.01 (0)	0.01 (0)	0.01 (0)	0.01 (0)	0.01 (0)	0.01 (0)	0.02 (0)	0.02 (0)	0.01 (0)	0.02 (0)	0.02 (0)	0.01 (0)
Botswana	Skin diseases	0.02 (0)	0.02 (0)	0.01 (0)	0.03 (0)	0.03 (0)	0.02 (0)	0.03 (0)	0.03 (0)	0.02 (0)	0.02 (0)	0.02 (0)	0.02 (0)
Botswana	Sudden infant death syndrome	0 (0)	0 (0)	0 (0)	0 (0)	0 (0)	0 (0)	0 (0)	0 (0)	0 (0)	0.03 (0)	0.02 (0)	0.03 (0)
Botswana	Unintentional injuries excluding NCD-7	0.22 (1)	0.20 (1)	0.25 (1)	0.22 (1)	0.16 (1)	0.30 (2)	0.42 (2)	0.33 (1)	0.53 (2)	0.29 (1)	0.19 (1)	0.41 (1)
Central African Republic	Total life expectancy gap	42.13	38.63	44.76	50.99	46.01	53.82	35.53	35.28	35.60	35.83	37.02	34.47
Central African Republic	Total contribution of NCD-7	6.04 (14)	5.24 (14)	6.95 (16)	8.52 (17)	6.76 (15)	10.32 (19)	5.00 (14)	4.42 (13)	5.55 (16)	4.69 (13)	4.51 (12)	4.79 (14)
Central African Republic	Atherosclerotic cardiovascular diseases	1.41 (3)	1.54 (4)	1.33 (3)	1.81 (4)	1.92 (4)	1.74 (3)	1.35 (4)	1.43 (4)	1.24 (3)	1.30 (4)	1.49 (4)	1.08 (3)
Central African Republic	-Ischemic heart disease	1.02 (2)	1.01 (3)	1.04 (2)	1.30 (3)	1.25 (3)	1.35 (3)	0.92 (3)	0.88 (3)	0.91 (3)	0.88 (2)	0.93 (3)	0.78 (2)
Central African Republic	-Ischemic stroke	0.40 (1)	0.53 (1)	0.29 (1)	0.51 (1)	0.67 (1)	0.39 (1)	0.43 (1)	0.55 (2)	0.33 (1)	0.42 (1)	0.56 (2)	0.30 (1)
Central African Republic	Diabetes	0.73 (2)	0.68 (2)	0.77 (2)	0.86 (2)	0.78 (2)	0.92 (2)	0.66 (2)	0.57 (2)	0.72 (2)	0.60 (2)	0.54 (1)	0.62 (2)
Central African Republic	-Diabetes mellitus	0.62 (1)	0.60 (2)	0.65 (1)	0.74 (1)	0.69 (1)	0.78 (1)	0.57 (2)	0.50 (1)	0.60 (2)	0.51 (1)	0.48 (1)	0.52 (2)
Central African Republic	-Chronic kidney disease due to diabetes	0.11 (0)	0.08 (0)	0.12 (0)	0.12 (0)	0.09 (0)	0.14 (0)	0.09 (0)	0.06 (0)	0.11 (0)	0.08 (0)	0.06 (0)	0.10 (0)
Central African Republic	Tobacco-related noncommunicable diseases	0.18 (0)	0.20 (1)	0.17 (0)	0.37 (1)	0.34 (1)	0.38 (1)	0.09 (0)	0.11 (0)	0.06 (0)	0.07 (0)	0.12 (0)	-0.01 (0)
Central African Republic	-Chronic obstructive pulmonary disease	0.36 (1)	0.35 (1)	0.35 (1)	0.47 (1)	0.44 (1)	0.48 (1)	0.34 (1)	0.30 (1)	0.36 (1)	0.34 (1)	0.32 (1)	0.33 (1)
Central African Republic	-Larynx cancer	0 (0)	0 (0)	-0.01 (0)	0 (0)	0 (0)	0 (0)	-0.01 (0)	0 (0)	-0.01 (0)	-0.01 (0)	0 (0)	-0.01 (0)
Central African Republic	-Mouth & oropharynx cancers	0.02 (0)	0.03 (0)	0.02 (0)	0.04 (0)	0.04 (0)	0.05 (0)	0.01 (0)	0.02 (0)	0.01 (0)	0.01 (0)	0.02 (0)	0 (0)
Central African Republic	-Stomach cancer	0.01 (0)	0.02 (0)	-0.01 (0)	0.03 (0)	0.04 (0)	0.01 (0)	0 (0)	0.02 (0)	-0.02 (0)	0 (0)	0.02 (0)	-0.02 (0)
Central African Republic	-Trachea, bronchus, lung cancers	-0.20 (0)	-0.17 (0)	-0.21 (0)	-0.14 (0)	-0.13 (0)	-0.14 (0)	-0.26 (-1)	-0.21 (-1)	-0.30 (-1)	-0.27 (-1)	-0.21 (-1)	-0.33 (-1)
Central African Republic	Hemorrhagic stroke	1.21 (3)	1.27 (3)	1.18 (3)	1.43 (3)	1.47 (3)	1.40 (3)	1.16 (3)	1.15 (3)	1.16 (3)	1.16 (3)	1.23 (3)	1.10 (3)
Central African Republic	Road injury	1.27 (3)	0.62 (2)	1.95 (4)	2.49 (5)	1.14 (2)	3.90 (7)	0.74 (2)	0.37 (1)	1.18 (3)	0.64 (2)	0.38 (1)	0.92 (3)
Central African Republic	Suicide	0.31 (1)	0.09 (0)	0.54 (1)	0.43 (1)	0.12 (0)	0.73 (1)	0.18 (1)	0.04 (0)	0.32 (1)	0.14 (0)	0.04 (0)	0.23 (1)
Central African Republic	Infection-related noncommunicable diseases	0.93 (2)	0.84 (2)	1.02 (2)	1.13 (2)	1.01 (2)	1.24 (2)	0.81 (2)	0.75 (2)	0.89 (2)	0.77 (2)	0.70 (2)	0.85 (2)
Central African Republic	-Cervix uteri cancer	0.15 (0)	0.33 (1)	0 (0)	0.18 (0)	0.41 (1)	0 (0)	0.13 (0)	0.33 (1)	0 (0)	0.11 (0)	0.28 (1)	0 (0)
Central African Republic	-Cirrhosis due to hepatitis B	0.42 (1)	0.24 (1)	0.58 (1)	0.49 (1)	0.26 (1)	0.67 (1)	0.37 (1)	0.19 (1)	0.51 (1)	0.35 (1)	0.18 (0)	0.48 (1)
Central African Republic	-Cirrhosis due to hepatitis C	0.18 (0)	0.11 (0)	0.25 (1)	0.21 (0)	0.12 (0)	0.29 (1)	0.15 (0)	0.08 (0)	0.21 (1)	0.14 (0)	0.08 (0)	0.19 (1)
Central African Republic	-Liver cancer secondary to hepatitis B	0.07 (0)	0.03 (0)	0.11 (0)	0.09 (0)	0.03 (0)	0.15 (0)	0.07 (0)	0.03 (0)	0.11 (0)	0.08 (0)	0.03 (0)	0.12 (0)
Central African Republic	-Liver cancer secondary to hepatitis C	0 (0)	0 (0)	0 (0)	0.01 (0)	0.01 (0)	0.01 (0)	0 (0)	0 (0)	0 (0)	0 (0)	0 (0)	0.01 (0)
Central African Republic	-Rheumatic heart disease	0.10 (0)	0.11 (0)	0.08 (0)	0.12 (0)	0.13 (0)	0.11 (0)	0.09 (0)	0.10 (0)	0.08 (0)	0.09 (0)	0.12 (0)	0.08 (0)
Central African Republic	Total contribution of I-8	23.49 (56)	23.86 (62)	22.05 (49)	30.98 (61)	30.63 (67)	28.88 (54)	24.73 (70)	26.29 (75)	22.75 (64)	25.86 (72)	28.00 (76)	23.52 (68)
Central African Republic	Childhood-cluster diseases	0.48 (1)	0.52 (1)	0.45 (1)	2.36 (5)	2.35 (5)	2.37 (4)	0.71 (2)	0.75 (2)	0.68 (2)	1.66 (5)	1.65 (4)	1.67 (5)
Central African Republic	Diarrheal diseases	2.16 (5)	1.89 (5)	2.38 (5)	2.89 (6)	2.68 (6)	3.04 (6)	2.12 (6)	1.81 (5)	2.36 (7)	2.21 (6)	1.97 (5)	2.39 (7)
Central African Republic	HIV/AIDS	4.23 (10)	4.31 (11)	4.00 (9)	6.33 (12)	6.03 (13)	6.05 (11)	6.11 (17)	7.75 (22)	4.60 (13)	6.68 (19)	8.49 (23)	5.07 (15)
Central African Republic	Lower respiratory infections	3.08 (7)	2.76 (7)	3.34 (7)	4.02 (8)	3.86 (8)	4.13 (8)	2.84 (8)	2.41 (7)	3.17 (9)	2.91 (8)	2.58 (7)	3.16 (9)
Central African Republic	Malaria	2.97 (7)	3.43 (9)	2.54 (6)	3.07 (6)	3.53 (8)	2.66 (5)	2.50 (7)	2.67 (8)	2.36 (7)	1.83 (5)	1.89 (5)	1.78 (5)
Central African Republic	Maternal conditions	1.78 (4)	2.81 (7)	0 (0)	2.41 (5)	3.24 (7)	0 (0)	1.42 (4)	2.50 (7)	0 (0)	1.53 (4)	2.98 (8)	0 (0)
Central African Republic	Neonatal conditions	2.11 (5)	2.05 (5)	2.15 (5)	2.52 (5)	2.53 (5)	2.52 (5)	2.01 (6)	1.91 (5)	2.09 (6)	2.23 (6)	2.10 (6)	2.34 (7)
Central African Republic	Tuberculosis	6.67 (16)	6.09 (16)	7.21 (16)	7.38 (14)	6.42 (14)	8.11 (15)	7.02 (20)	6.50 (18)	7.49 (21)	6.82 (19)	6.33 (17)	7.12 (21)
Central African Republic	Total contribution of other causes	12.60 (30)	9.53 (25)	15.76 (35)	11.49 (23)	8.61 (19)	14.62 (27)	5.80 (16)	4.57 (13)	7.29 (20)	5.28 (15)	4.51 (12)	6.16 (18)
Central African Republic	Cardiovascular diseases excluding NCD-7	0.75 (2)	1.11 (3)	0.51 (1)	0.95 (2)	1.35 (3)	0.69 (1)	0.61 (2)	0.93 (3)	0.39 (1)	0.58 (2)	0.94 (3)	0.33 (1)
Central African Republic	Congenital anomalies	0.20 (0)	0.19 (0)	0.21 (0)	0.28 (1)	0.26 (1)	0.28 (1)	0.11 (0)	0.10 (0)	0.12 (0)	0.08 (0)	0.07 (0)	0.09 (0)
Central African Republic	COVID-19	2.58 (6)	2.09 (5)	2.93 (7)	0 (0)	0 (0)	0 (0)	0 (0)	0 (0)	0 (0)	0 (0)	0 (0)	0 (0)
Central African Republic	COVID-19 pandemic-related	1.03 (2)	0.83 (2)	1.18 (3)	0 (0)	0 (0)	0 (0)	0 (0)	0 (0)	0 (0)	0 (0)	0 (0)	0 (0)
Central African Republic	Digestive diseases excluding NCD-7	0.76 (2)	0.53 (1)	0.95 (2)	0.97 (2)	0.67 (1)	1.21 (2)	0.60 (2)	0.37 (1)	0.77 (2)	0.50 (1)	0.30 (1)	0.64 (2)
Central African Republic	Endocrine, blood, immune disorders	0.17 (0)	0.26 (1)	0.07 (0)	0.24 (0)	0.34 (1)	0.11 (0)	0.08 (0)	0.15 (0)	0.02 (0)	0.05 (0)	0.12 (0)	0 (0)
Central African Republic	Genitourinary diseases excluding NCD-7	0.51 (1)	0.34 (1)	0.64 (1)	0.63 (1)	0.41 (1)	0.80 (1)	0.40 (1)	0.24 (1)	0.52 (1)	0.34 (1)	0.21 (1)	0.43 (1)
Central African Republic	Infectious & parasitic diseases excluding I-8	1.77 (4)	1.51 (4)	1.98 (4)	2.34 (5)	2.06 (4)	2.55 (5)	1.68 (5)	1.41 (4)	1.95 (5)	2.26 (6)	1.96 (5)	2.58 (7)
Central African Republic	Violence	2.37 (6)	0.70 (2)	4.27 (10)	2.44 (5)	0.60 (1)	4.58 (9)	0.99 (3)	0.34 (1)	1.78 (5)	0.58 (2)	0.22 (1)	0.99 (3)
Central African Republic	Cancers excluding NCD-7	0.24 (1)	0.36 (1)	0.13 (0)	0.61 (1)	0.65 (1)	0.53 (1)	-0.07 (0)	0.02 (0)	-0.13 (0)	-0.24 (-1)	-0.18 (0)	-0.30 (-1)
Central African Republic	Mental & substance use disorders	-0.03 (0)	-0.03 (0)	-0.02 (0)	0 (0)	-0.02 (0)	0.02 (0)	-0.06 (0)	-0.04 (0)	-0.07 (0)	-0.06 (0)	-0.04 (0)	-0.08 (0)
Central African Republic	Musculoskeletal diseases	0 (0)	0 (0)	-0.01 (0)	0.01 (0)	0.01 (0)	0 (0)	-0.01 (0)	-0.01 (0)	-0.02 (0)	-0.02 (0)	-0.01 (0)	-0.02 (0)
Central African Republic	Neurological conditions	0.11 (0)	0.05 (0)	0.20 (0)	0.25 (0)	0.18 (0)	0.35 (1)	-0.05 (0)	-0.06 (0)	0 (0)	-0.09 (0)	-0.08 (0)	-0.08 (0)
Central African Republic	Nutritional deficiencies	0.50 (1)	0.44 (1)	0.55 (1)	0.64 (1)	0.61 (1)	0.67 (1)	0.43 (1)	0.35 (1)	0.49 (1)	0.35 (1)	0.30 (1)	0.39 (1)
Central African Republic	Other neoplasms	-0.03 (0)	-0.03 (0)	-0.03 (0)	-0.03 (0)	-0.03 (0)	-0.02 (0)	-0.04 (0)	-0.04 (0)	-0.04 (0)	-0.04 (0)	-0.04 (0)	-0.05 (0)
Central African Republic	Respiratory diseases excluding NCD-7	0.33 (1)	0.37 (1)	0.29 (1)	0.41 (1)	0.45 (1)	0.37 (1)	0.26 (1)	0.29 (1)	0.24 (1)	0.26 (1)	0.30 (1)	0.23 (1)
Central African Republic	Respiratory infections excluding I-8	0.06 (0)	0.06 (0)	0.05 (0)	0.07 (0)	0.08 (0)	0.06 (0)	0.03 (0)	0.04 (0)	0.03 (0)	0.03 (0)	0.03 (0)	0.03 (0)
Central African Republic	Skin diseases	0.05 (0)	0.05 (0)	0.04 (0)	0.06 (0)	0.06 (0)	0.06 (0)	0.04 (0)	0.04 (0)	0.04 (0)	0.03 (0)	0.04 (0)	0.03 (0)
Central African Republic	Sudden infant death syndrome	0.02 (0)	0.01 (0)	0.02 (0)	0.03 (0)	0.03 (0)	0.04 (0)	0.02 (0)	0.01 (0)	0.02 (0)	0.02 (0)	0.01 (0)	0.02 (0)
Central African Republic	Unintentional injuries excluding NCD-7	1.23 (3)	0.69 (2)	1.80 (4)	1.61 (3)	0.92 (2)	2.33 (4)	0.80 (2)	0.43 (1)	1.19 (3)	0.67 (2)	0.37 (1)	0.94 (3)
Canada	Total life expectancy gap	0.25	0.11	0.28	-0.06	0.12	-0.29	0.89	1.04	0.79	3.01	2.73	3.34
Canada	Total contribution of NCD-7	-0.31 (-124)	-0.19 (-172)	-0.44 (-157)	-0.03 (54)	0.12 (106)	-0.21 (73)	1.03 (115)	1.09 (105)	0.97 (122)	2.72 (90)	2.51 (92)	2.89 (87)
Canada	Atherosclerotic cardiovascular diseases	-0.15 (-63)	-0.25 (-219)	-0.09 (-31)	-0.13 (200)	-0.16 (-137)	-0.10 (37)	0.48 (53)	0.44 (43)	0.49 (62)	1.68 (56)	1.61 (59)	1.70 (51)
Canada	-Ischemic heart disease	0 (-1)	-0.07 (-60)	0.03 (12)	0.01 (-11)	-0.01 (-12)	0.01 (-3)	0.49 (55)	0.45 (43)	0.52 (66)	1.47 (49)	1.35 (50)	1.55 (46)
Canada	-Ischemic stroke	-0.15 (-62)	-0.18 (-159)	-0.12 (-43)	-0.13 (210)	-0.15 (-126)	-0.11 (40)	-0.02 (-2)	0 (0)	-0.03 (-4)	0.21 (7)	0.25 (9)	0.16 (5)
Canada	Diabetes	0.03 (10)	0 (4)	0.04 (15)	0.02 (-35)	0 (-4)	0.04 (-16)	0.09 (10)	0.07 (6)	0.11 (14)	0.16 (5)	0.16 (6)	0.16 (5)
Canada	-Diabetes mellitus	0.01 (5)	-0.01 (-12)	0.03 (11)	0.01 (-14)	-0.02 (-17)	0.03 (-12)	0.08 (9)	0.06 (6)	0.10 (13)	0.16 (5)	0.16 (6)	0.16 (5)
Canada	-Chronic kidney disease due to diabetes	0.01 (6)	0.02 (16)	0.01 (4)	0.01 (-21)	0.02 (13)	0.01 (-4)	0.01 (1)	0.01 (1)	0.01 (1)	0 (0)	0 (0)	0 (0)
Canada	Tobacco-related noncommunicable diseases	-0.08 (-33)	0.14 (121)	-0.29 (-103)	0.06 (-96)	0.30 (254)	-0.17 (59)	0.33 (37)	0.49 (47)	0.19 (24)	0.53 (18)	0.48 (18)	0.59 (18)
Canada	-Chronic obstructive pulmonary disease	-0.07 (-27)	-0.04 (-32)	-0.10 (-36)	0.02 (-39)	0.08 (67)	-0.03 (11)	0.07 (7)	0.09 (9)	0.05 (6)	0.17 (6)	0.13 (5)	0.22 (7)
Canada	-Larynx cancer	-0.01 (-4)	0 (-3)	-0.02 (-6)	-0.01 (16)	0 (-2)	-0.02 (6)	0 (0)	0 (0)	-0.01 (-1)	0.01 (0)	0.01 (0)	0.02 (0)
Canada	-Mouth & oropharynx cancers	-0.02 (-7)	-0.01 (-5)	-0.03 (-9)	-0.02 (30)	-0.01 (-7)	-0.03 (10)	-0.02 (-2)	0 (0)	-0.03 (-4)	-0.01 (0)	0 (0)	-0.02 (-1)
Canada	-Stomach cancer	-0.05 (-19)	-0.04 (-34)	-0.05 (-20)	-0.05 (72)	-0.04 (-30)	-0.05 (19)	-0.02 (-3)	-0.02 (-2)	-0.03 (-4)	0.02 (1)	0.01 (0)	0.02 (1)
Canada	-Trachea, bronchus, lung cancers	0.01 (6)	0.18 (161)	-0.14 (-51)	0.06 (-103)	0.23 (196)	-0.09 (32)	0.28 (32)	0.40 (38)	0.18 (23)	0.36 (12)	0.34 (13)	0.38 (11)
Canada	Hemorrhagic stroke	-0.07 (-29)	-0.07 (-66)	-0.07 (-24)	-0.06 (94)	-0.06 (-48)	-0.06 (21)	-0.02 (-2)	-0.02 (-2)	-0.02 (-2)	0.05 (2)	0.05 (2)	0.05 (1)
Canada	Road injury	0.01 (4)	0.02 (19)	0 (0)	0.02 (-26)	0.04 (31)	0 (1)	0.10 (11)	0.09 (8)	0.11 (14)	0.19 (6)	0.14 (5)	0.22 (7)
Canada	Suicide	-0.01 (-4)	0 (-3)	-0.02 (-7)	0.09 (-148)	0.05 (43)	0.13 (-45)	0.09 (10)	0.05 (5)	0.11 (14)	0.09 (3)	0.03 (1)	0.15 (4)
Canada	Infection-related noncommunicable diseases	-0.02 (-10)	-0.03 (-28)	-0.02 (-7)	-0.04 (65)	-0.04 (-33)	-0.04 (15)	-0.03 (-4)	-0.03 (-3)	-0.03 (-4)	0.02 (1)	0.02 (1)	0.02 (0)
Canada	-Cervix uteri cancer	-0.01 (-2)	-0.01 (-10)	0 (0)	0 (7)	-0.01 (-7)	0 (0)	0 (0)	0 (0)	0 (0)	0.01 (0)	0.02 (1)	0 (0)
Canada	-Cirrhosis due to hepatitis B	0 (1)	0 (2)	0 (1)	0 (1)	0 (1)	0 (1)	0 (0)	0 (0)	0 (0)	0 (0)	0 (0)	0 (0)
Canada	-Cirrhosis due to hepatitis C	0.03 (11)	0.02 (17)	0.03 (12)	0.01 (-18)	0.01 (8)	0.01 (-4)	0.01 (1)	0 (0)	0.01 (1)	0.01 (0)	0 (0)	0.02 (0)
Canada	-Liver cancer secondary to hepatitis B	0.02 (7)	0.01 (9)	0.02 (8)	0.02 (-27)	0.01 (7)	0.02 (-8)	0.01 (1)	0.01 (1)	0.02 (2)	0.01 (0)	0 (0)	0.01 (0)
Canada	-Liver cancer secondary to hepatitis C	-0.01 (-4)	0 (-3)	-0.01 (-5)	-0.01 (17)	0 (-3)	-0.02 (6)	-0.02 (-2)	-0.01 (-1)	-0.02 (-3)	-0.02 (-1)	-0.01 (-1)	-0.02 (-1)
Canada	-Rheumatic heart disease	-0.01 (-4)	-0.01 (-10)	-0.01 (-3)	-0.01 (13)	-0.01 (-8)	-0.01 (2)	-0.01 (-1)	-0.01 (-1)	-0.01 (-1)	0 (0)	0 (0)	-0.01 (0)
Canada	Total contribution of I-8	-0.16 (-65)	-0.18 (-162)	-0.13 (-48)	-0.04 (66)	-0.04 (-32)	-0.05 (16)	0.04 (5)	0.05 (4)	0.04 (5)	0.08 (3)	0.05 (2)	0.10 (3)
Canada	Childhood-cluster diseases	0 (0)	0 (0)	0 (0)	0 (0)	0 (0)	0 (0)	0 (0)	0 (0)	0 (0)	0 (0)	0 (0)	0 (0)
Canada	Diarrheal diseases	-0.01 (-3)	-0.01 (-8)	-0.01 (-2)	0 (3)	0 (-1)	0 (1)	0.04 (5)	0.05 (5)	0.04 (4)	-0.01 (0)	-0.01 (-1)	-0.01 (0)
Canada	HIV/AIDS	0 (-1)	0 (-1)	0 (-1)	0 (6)	0 (-1)	-0.01 (2)	0.01 (2)	0.01 (1)	0.02 (2)	0.03 (1)	0.01 (0)	0.06 (2)
Canada	Lower respiratory infections	-0.19 (-78)	-0.21 (-190)	-0.17 (-62)	-0.08 (123)	-0.07 (-62)	-0.08 (29)	-0.08 (-9)	-0.08 (-8)	-0.08 (-10)	0 (0)	0 (0)	0 (0)
Canada	Malaria	0 (0)	0 (0)	0 (0)	0 (0)	0 (0)	0 (0)	0 (0)	0 (0)	0 (0)	0 (0)	0 (0)	0 (0)
Canada	Maternal conditions	0 (1)	0 (3)	0 (0)	0 (-3)	0 (3)	0 (0)	0 (0)	0 (0)	0 (0)	0 (0)	0 (0)	0 (0)
Canada	Neonatal conditions	0.04 (18)	0.04 (34)	0.05 (17)	0.04 (-68)	0.04 (31)	0.05 (-17)	0.07 (7)	0.06 (6)	0.07 (9)	0.05 (2)	0.05 (2)	0.06 (2)
Canada	Tuberculosis	0 (0)	0 (-1)	0 (0)	0 (4)	0 (-1)	0 (1)	0 (0)	0 (0)	0 (0)	0 (0)	0 (0)	0 (0)
Canada	Total contribution of other causes	0.71 (289)	0.49 (434)	0.85 (305)	0.01 (-21)	0.03 (26)	-0.03 (11)	-0.18 (-20)	-0.10 (-10)	-0.21 (-27)	0.22 (7)	0.17 (6)	0.34 (10)
Canada	Cardiovascular diseases excluding NCD-7	-0.27 (-111)	-0.33 (-296)	-0.21 (-74)	-0.27 (431)	-0.32 (-276)	-0.21 (74)	-0.32 (-35)	-0.36 (-35)	-0.25 (-32)	-0.20 (-7)	-0.27 (-10)	-0.12 (-4)
Canada	Congenital anomalies	0.03 (12)	0.02 (21)	0.04 (13)	0.04 (-61)	0.04 (31)	0.04 (-14)	0.05 (5)	0.04 (4)	0.05 (7)	0.06 (2)	0.06 (2)	0.07 (2)
Canada	COVID-19	0.56 (226)	0.51 (450)	0.58 (208)	0 (0)	0 (0)	0 (0)	0 (0)	0 (0)	0 (0)	0 (0)	0 (0)	0 (0)
Canada	COVID-19 pandemic-related	0 (0)	0 (0)	0 (0)	0 (0)	0 (0)	0 (0)	0 (0)	0 (0)	0 (0)	0 (0)	0 (0)	0 (0)
Canada	Digestive diseases excluding NCD-7	0.01 (2)	0.04 (34)	-0.02 (-8)	-0.04 (62)	0.01 (6)	-0.08 (28)	-0.06 (-6)	-0.01 (-1)	-0.09 (-12)	-0.01 (0)	0.03 (1)	-0.04 (-1)
Canada	Endocrine, blood, immune disorders	0.02 (7)	0.01 (6)	0.03 (9)	0 (-7)	0 (-4)	0.01 (-4)	0.02 (3)	0.02 (2)	0.02 (3)	0.01 (0)	0.02 (1)	0 (0)
Canada	Genitourinary diseases excluding NCD-7	-0.01 (-4)	-0.02 (-14)	-0.01 (-3)	-0.02 (30)	-0.02 (-18)	-0.02 (7)	0.03 (3)	0.03 (3)	0.02 (3)	0.03 (1)	0.01 (1)	0.04 (1)
Canada	Infectious & parasitic diseases excluding I-8	-0.04 (-15)	-0.04 (-38)	-0.03 (-12)	-0.03 (44)	-0.03 (-22)	-0.03 (10)	0.01 (1)	0 (0)	0.01 (1)	0 (0)	-0.01 (0)	0.01 (0)
Canada	Violence	0.03 (10)	0.01 (9)	0.04 (14)	0.03 (-41)	0.01 (7)	0.04 (-14)	0.03 (3)	0.01 (1)	0.05 (6)	0.03 (1)	0 (0)	0.05 (2)
Canada	Cancers excluding NCD-7	-0.21 (-86)	-0.17 (-153)	-0.27 (-96)	-0.19 (294)	-0.16 (-133)	-0.23 (81)	0.07 (8)	0.15 (14)	0.01 (1)	0.41 (14)	0.47 (17)	0.39 (12)
Canada	Mental & substance use disorders	0.46 (188)	0.25 (222)	0.64 (230)	0.25 (-399)	0.16 (137)	0.33 (-115)	0.01 (1)	0.02 (2)	-0.01 (-1)	-0.02 (-1)	0 (0)	-0.04 (-1)
Canada	Musculoskeletal diseases	0 (1)	0.01 (6)	0 (0)	0 (-5)	0.01 (8)	0 (0)	0 (0)	0.01 (1)	-0.01 (-1)	0.02 (1)	0.03 (1)	0 (0)
Canada	Neurological conditions	0.16 (65)	0.23 (200)	0.10 (37)	0.26 (-408)	0.35 (302)	0.16 (-56)	0 (0)	0.04 (3)	-0.03 (-4)	-0.15 (-5)	-0.17 (-6)	-0.11 (-3)
Canada	Nutritional deficiencies	-0.01 (-3)	-0.01 (-8)	-0.01 (-3)	-0.01 (20)	-0.02 (-14)	-0.01 (3)	-0.01 (-1)	-0.01 (-1)	-0.01 (-1)	0 (0)	0 (0)	0 (0)
Canada	Other neoplasms	-0.05 (-20)	-0.05 (-45)	-0.05 (-17)	-0.05 (73)	-0.05 (-40)	-0.05 (16)	-0.04 (-5)	-0.04 (-4)	-0.04 (-5)	-0.01 (0)	-0.01 (0)	-0.01 (0)
Canada	Respiratory diseases excluding NCD-7	-0.03 (-12)	-0.04 (-34)	-0.02 (-8)	-0.02 (24)	-0.01 (-10)	-0.02 (7)	-0.02 (-2)	-0.02 (-2)	-0.02 (-2)	-0.01 (0)	-0.01 (0)	-0.01 (0)
Canada	Respiratory infections excluding I-8	0 (0)	0 (-1)	0 (0)	0 (1)	0 (0)	0 (0)	0 (0)	0 (0)	0 (0)	0 (0)	0 (0)	0 (0)
Canada	Skin diseases	0 (1)	0 (-1)	0.01 (2)	0 (4)	0 (-3)	0 (0)	-0.01 (-1)	-0.01 (-1)	0 (0)	-0.01 (0)	-0.01 (0)	0 (0)
Canada	Sudden infant death syndrome	0 (-1)	0 (-1)	0 (-1)	0 (3)	0 (-1)	0 (1)	0.01 (1)	0.01 (1)	0.01 (1)	0.02 (1)	0.02 (1)	0.02 (1)
Canada	Unintentional injuries excluding NCD-7	0.06 (26)	0.09 (78)	0.04 (14)	0.05 (-86)	0.07 (56)	0.04 (-14)	0.06 (6)	0.04 (4)	0.08 (10)	0.05 (2)	0.01 (0)	0.10 (3)
Switzerland	Total life expectancy gap	-1.43	-1.13	-1.74	-1.56	-1.09	-2.01	-0.06	0.12	-0.13	2.41	1.94	3.00
Switzerland	Total contribution of NCD-7	-1.04 (72)	-0.82 (73)	-1.23 (71)	-0.80 (51)	-0.56 (52)	-1.02 (51)	0.33 (-553)	0.32 (259)	0.37 (-283)	2.22 (92)	1.91 (98)	2.54 (85)
Switzerland	Atherosclerotic cardiovascular diseases	-0.34 (24)	-0.30 (27)	-0.38 (22)	-0.24 (15)	-0.19 (17)	-0.29 (14)	0.50 (-844)	0.53 (435)	0.46 (-358)	1.62 (67)	1.68 (86)	1.54 (51)
Switzerland	-Ischemic heart disease	-0.22 (16)	-0.17 (15)	-0.28 (16)	-0.14 (9)	-0.07 (7)	-0.20 (10)	0.48 (-810)	0.52 (428)	0.43 (-334)	1.43 (60)	1.46 (75)	1.39 (46)
Switzerland	-Ischemic stroke	-0.12 (8)	-0.14 (12)	-0.09 (5)	-0.10 (7)	-0.12 (11)	-0.09 (4)	0.02 (-34)	0.01 (7)	0.03 (-25)	0.19 (8)	0.22 (11)	0.15 (5)
Switzerland	Diabetes	-0.10 (7)	-0.11 (10)	-0.09 (5)	-0.09 (6)	-0.10 (9)	-0.07 (4)	-0.03 (57)	-0.02 (-18)	-0.04 (32)	0.07 (3)	0.10 (5)	0.04 (1)
Switzerland	-Diabetes mellitus	-0.09 (6)	-0.09 (8)	-0.08 (5)	-0.08 (5)	-0.08 (8)	-0.07 (3)	-0.02 (42)	-0.01 (-12)	-0.03 (25)	0.08 (3)	0.11 (6)	0.05 (2)
Switzerland	-Chronic kidney disease due to diabetes	-0.01 (1)	-0.01 (1)	-0.01 (1)	-0.01 (1)	-0.01 (1)	-0.01 (0)	-0.01 (15)	-0.01 (-7)	-0.01 (7)	-0.01 (-1)	-0.02 (-1)	-0.01 (0)
Switzerland	Tobacco-related noncommunicable diseases	-0.37 (26)	-0.22 (20)	-0.50 (29)	-0.27 (17)	-0.12 (11)	-0.40 (20)	-0.09 (158)	-0.14 (-114)	-0.03 (19)	0.12 (5)	-0.12 (-6)	0.40 (13)
Switzerland	-Chronic obstructive pulmonary disease	-0.18 (12)	-0.14 (13)	-0.21 (12)	-0.11 (7)	-0.09 (8)	-0.13 (7)	-0.05 (89)	-0.08 (-64)	-0.02 (13)	0.07 (3)	0 (0)	0.16 (5)
Switzerland	-Larynx cancer	-0.02 (1)	0 (0)	-0.03 (1)	-0.01 (1)	0 (0)	-0.02 (1)	-0.01 (13)	0 (-1)	-0.01 (10)	0 (0)	0 (0)	0.01 (0)
Switzerland	-Mouth & oropharynx cancers	-0.01 (1)	0 (0)	-0.02 (1)	0 (0)	0 (0)	-0.01 (0)	0.01 (-9)	0 (0)	0.01 (-9)	0.02 (1)	0 (0)	0.04 (1)
Switzerland	-Stomach cancer	-0.04 (3)	-0.04 (4)	-0.04 (2)	-0.04 (2)	-0.03 (3)	-0.05 (2)	-0.03 (47)	-0.03 (-23)	-0.03 (19)	0.02 (1)	0.01 (1)	0.03 (1)
Switzerland	-Trachea, bronchus, lung cancers	-0.16 (11)	-0.08 (7)	-0.24 (14)	-0.14 (9)	-0.03 (3)	-0.24 (12)	-0.04 (65)	-0.06 (-49)	-0.01 (6)	0.02 (1)	-0.12 (-6)	0.19 (6)
Switzerland	Hemorrhagic stroke	-0.10 (7)	-0.09 (8)	-0.11 (6)	-0.10 (6)	-0.09 (8)	-0.11 (5)	-0.04 (73)	-0.03 (-27)	-0.05 (39)	0.04 (2)	0.05 (3)	0.03 (1)
Switzerland	Road injury	-0.06 (4)	-0.03 (3)	-0.09 (5)	-0.07 (4)	-0.04 (4)	-0.09 (5)	-0.01 (8)	0 (-3)	0 (3)	0.14 (6)	0.07 (4)	0.20 (7)
Switzerland	Suicide	0.05 (-3)	0.06 (-5)	0.03 (-2)	0.04 (-3)	0.06 (-5)	0.03 (-2)	0.06 (-105)	0.06 (52)	0.06 (-47)	0.23 (9)	0.14 (7)	0.30 (10)
Switzerland	Infection-related noncommunicable diseases	-0.11 (8)	-0.12 (11)	-0.09 (5)	-0.09 (6)	-0.10 (9)	-0.09 (5)	-0.06 (99)	-0.08 (-65)	-0.04 (29)	0.01 (0)	-0.01 (-1)	0.04 (1)
Switzerland	-Cervix uteri cancer	-0.02 (1)	-0.03 (3)	0 (0)	-0.02 (1)	-0.03 (3)	0 (0)	-0.01 (23)	-0.03 (-24)	0 (0)	-0.01 (0)	-0.02 (-1)	0 (0)
Switzerland	-Cirrhosis due to hepatitis B	0 (0)	0 (0)	-0.01 (0)	0 (0)	0 (0)	0 (0)	0 (-4)	0 (2)	0 (-2)	0.01 (0)	0 (0)	0.01 (0)
Switzerland	-Cirrhosis due to hepatitis C	-0.01 (0)	0 (0)	-0.01 (1)	0 (0)	0 (0)	-0.01 (0)	0.01 (-17)	0.01 (6)	0.01 (-9)	0.02 (1)	0.01 (1)	0.02 (1)
Switzerland	-Liver cancer secondary to hepatitis B	0 (0)	0 (0)	0 (0)	0 (0)	0 (0)	0 (0)	0 (-2)	0 (0)	0 (-2)	0 (0)	0 (0)	0 (0)
Switzerland	-Liver cancer secondary to hepatitis C	-0.02 (1)	-0.02 (2)	-0.02 (1)	-0.01 (1)	-0.01 (1)	-0.02 (1)	-0.02 (28)	-0.01 (-11)	-0.02 (14)	-0.02 (-1)	-0.01 (-1)	-0.02 (-1)
Switzerland	-Rheumatic heart disease	-0.02 (1)	-0.03 (2)	-0.01 (1)	-0.02 (1)	-0.03 (2)	-0.02 (1)	-0.01 (25)	-0.02 (-15)	-0.01 (9)	0 (0)	0 (0)	-0.01 (0)
Switzerland	Total contribution of I-8	-0.25 (18)	-0.27 (24)	-0.23 (13)	-0.17 (11)	-0.16 (15)	-0.18 (9)	-0.14 (242)	-0.12 (-100)	-0.15 (118)	0.14 (6)	0.14 (7)	0.14 (5)
Switzerland	Childhood-cluster diseases	0 (0)	0 (0)	0 (0)	0 (0)	0 (0)	0 (0)	0 (0)	0 (0)	0 (0)	0 (0)	0 (0)	0 (0)
Switzerland	Diarrheal diseases	-0.01 (1)	-0.01 (1)	0 (0)	0 (0)	0 (0)	0 (0)	-0.01 (19)	-0.02 (-13)	-0.01 (6)	-0.02 (-1)	-0.02 (-1)	-0.02 (-1)
Switzerland	HIV/AIDS	0 (0)	0 (0)	-0.01 (0)	-0.01 (0)	0 (0)	-0.01 (0)	0 (-5)	0 (2)	0 (-3)	0.04 (2)	0.04 (2)	0.05 (2)
Switzerland	Lower respiratory infections	-0.20 (14)	-0.22 (20)	-0.18 (10)	-0.13 (8)	-0.13 (12)	-0.12 (6)	-0.14 (231)	-0.14 (-116)	-0.12 (95)	0.08 (3)	0.09 (5)	0.07 (2)
Switzerland	Malaria	0 (0)	0 (0)	0 (0)	0 (0)	0 (0)	0 (0)	0 (0)	0 (0)	0 (0)	0 (0)	0 (0)	0 (0)
Switzerland	Maternal conditions	0 (0)	0 (0)	0 (0)	0 (0)	0 (0)	0 (0)	0 (-1)	0 (1)	0 (0)	0 (0)	0 (0)	0 (0)
Switzerland	Neonatal conditions	-0.03 (2)	-0.03 (3)	-0.04 (2)	-0.03 (2)	-0.02 (2)	-0.04 (2)	0 (-3)	0.03 (25)	-0.02 (19)	0.03 (1)	0.03 (2)	0.03 (1)
Switzerland	Tuberculosis	0 (0)	0 (0)	0 (0)	0 (0)	0 (0)	0 (0)	0 (1)	0 (0)	0 (1)	0 (0)	0 (0)	0 (0)
Switzerland	Total contribution of other causes	-0.14 (10)	-0.03 (3)	-0.28 (16)	-0.59 (38)	-0.36 (33)	-0.81 (40)	-0.24 (410)	-0.07 (-59)	-0.34 (265)	0.05 (2)	-0.11 (-5)	0.32 (11)
Switzerland	Cardiovascular diseases excluding NCD-7	-0.06 (4)	-0.01 (1)	-0.10 (6)	0 (0)	0.04 (-4)	-0.04 (2)	0.05 (-80)	0.07 (56)	0.03 (-23)	-0.05 (-2)	-0.11 (-6)	0.02 (1)
Switzerland	Congenital anomalies	0.01 (-1)	0.01 (-1)	0.01 (-1)	0.02 (-1)	0.03 (-3)	0.01 (0)	0.04 (-67)	0.06 (48)	0.02 (-17)	0.07 (3)	0.07 (4)	0.08 (3)
Switzerland	COVID-19	0.84 (-59)	0.77 (-68)	0.88 (-50)	0 (0)	0 (0)	0 (0)	0 (0)	0 (0)	0 (0)	0 (0)	0 (0)	0 (0)
Switzerland	COVID-19 pandemic-related	0 (0)	0 (0)	0 (0)	0 (0)	0 (0)	0 (0)	0 (0)	0 (0)	0 (0)	0 (0)	0 (0)	0 (0)
Switzerland	Digestive diseases excluding NCD-7	-0.15 (11)	-0.10 (9)	-0.19 (11)	-0.13 (8)	-0.10 (9)	-0.16 (8)	-0.09 (152)	-0.05 (-39)	-0.12 (96)	-0.02 (-1)	0.02 (1)	-0.05 (-2)
Switzerland	Endocrine, blood, immune disorders	-0.03 (2)	-0.03 (3)	-0.02 (1)	-0.03 (2)	-0.03 (3)	-0.03 (2)	-0.05 (85)	-0.05 (-43)	-0.05 (35)	-0.04 (-2)	-0.05 (-3)	-0.03 (-1)
Switzerland	Genitourinary diseases excluding NCD-7	-0.04 (3)	-0.04 (3)	-0.05 (3)	-0.05 (3)	-0.05 (5)	-0.05 (3)	-0.07 (110)	-0.08 (-64)	-0.05 (36)	-0.08 (-3)	-0.08 (-4)	-0.06 (-2)
Switzerland	Infectious & parasitic diseases excluding I-8	-0.07 (5)	-0.07 (7)	-0.06 (4)	-0.07 (5)	-0.07 (7)	-0.07 (3)	-0.05 (89)	-0.06 (-50)	-0.04 (32)	-0.02 (-1)	-0.02 (-1)	-0.02 (-1)
Switzerland	Violence	-0.02 (1)	-0.01 (1)	-0.02 (1)	-0.02 (1)	-0.01 (1)	-0.02 (1)	-0.01 (17)	0 (-4)	-0.02 (12)	0 (0)	0.01 (0)	0 (0)
Switzerland	Cancers excluding NCD-7	-0.41 (29)	-0.40 (36)	-0.42 (24)	-0.28 (18)	-0.28 (26)	-0.28 (14)	-0.02 (32)	-0.02 (-20)	0.02 (-16)	0.34 (14)	0.36 (18)	0.38 (13)
Switzerland	Mental & substance use disorders	-0.03 (2)	-0.02 (2)	-0.03 (2)	-0.03 (2)	0 (0)	-0.06 (3)	-0.02 (28)	0.01 (9)	-0.04 (32)	0.03 (1)	0.01 (0)	0.05 (2)
Switzerland	Musculoskeletal diseases	0.01 (-1)	0.02 (-2)	0 (0)	0.02 (-1)	0.03 (-3)	0.01 (0)	0.01 (-22)	0.03 (22)	0 (1)	0.02 (1)	0.03 (1)	0 (0)
Switzerland	Neurological conditions	-0.06 (4)	-0.02 (2)	-0.10 (6)	0.12 (-8)	0.20 (-18)	0.04 (-2)	0.05 (-86)	0.11 (86)	0 (0)	-0.24 (-10)	-0.31 (-16)	-0.15 (-5)
Switzerland	Nutritional deficiencies	-0.01 (1)	-0.01 (1)	-0.01 (1)	-0.01 (1)	-0.01 (1)	-0.01 (1)	-0.01 (25)	-0.02 (-13)	-0.01 (11)	-0.01 (-1)	-0.02 (-1)	-0.01 (0)
Switzerland	Other neoplasms	-0.03 (2)	-0.02 (2)	-0.04 (3)	-0.03 (2)	-0.02 (2)	-0.03 (2)	-0.02 (29)	-0.01 (-5)	-0.03 (20)	-0.01 (0)	0 (0)	-0.02 (-1)
Switzerland	Respiratory diseases excluding NCD-7	-0.10 (7)	-0.10 (9)	-0.10 (6)	-0.09 (6)	-0.08 (8)	-0.09 (4)	-0.08 (129)	-0.07 (-58)	-0.08 (59)	-0.05 (-2)	-0.06 (-3)	-0.04 (-1)
Switzerland	Respiratory infections excluding I-8	0 (0)	0 (0)	0 (0)	0 (0)	0 (0)	0 (0)	0 (1)	0 (0)	0 (0)	0.01 (0)	0.01 (1)	0.01 (0)
Switzerland	Skin diseases	-0.01 (1)	-0.01 (1)	-0.01 (0)	-0.01 (1)	-0.02 (1)	-0.01 (0)	-0.01 (21)	-0.02 (-13)	-0.01 (7)	-0.01 (0)	-0.01 (-1)	-0.01 (0)
Switzerland	Sudden infant death syndrome	0 (0)	0 (0)	0 (0)	0 (0)	0 (0)	0 (0)	0 (4)	0 (-1)	0 (3)	0.01 (0)	0.01 (0)	0.01 (0)
Switzerland	Unintentional injuries excluding NCD-7	0.01 (-1)	0.03 (-2)	0 (0)	0.01 (-1)	0.02 (-2)	-0.01 (0)	0.03 (-55)	0.04 (30)	0.03 (-23)	0.09 (4)	0.03 (1)	0.16 (5)
Chile	Total life expectancy gap	3.37	3.01	3.56	1.91	1.94	1.80	3.14	2.96	3.30	5.13	4.36	5.92
Chile	Total contribution of NCD-7	0.39 (11)	0.43 (14)	0.31 (9)	0.50 (26)	0.54 (28)	0.43 (24)	1.59 (51)	1.51 (51)	1.63 (49)	2.75 (54)	2.45 (56)	3.04 (51)
Chile	Atherosclerotic cardiovascular diseases	0.08 (2)	0.07 (2)	0.07 (2)	0.05 (3)	0.01 (1)	0.07 (4)	0.47 (15)	0.50 (17)	0.42 (13)	1.10 (21)	1.15 (26)	1.05 (18)
Chile	-Ischemic heart disease	-0.12 (-3)	-0.12 (-4)	-0.12 (-4)	-0.16 (-9)	-0.17 (-9)	-0.17 (-9)	0.09 (3)	0.13 (5)	0.05 (1)	0.60 (12)	0.64 (15)	0.58 (10)
Chile	-Ischemic stroke	0.20 (6)	0.18 (6)	0.20 (6)	0.21 (11)	0.18 (9)	0.23 (13)	0.38 (12)	0.37 (12)	0.38 (11)	0.50 (10)	0.51 (12)	0.47 (8)
Chile	Diabetes	0.16 (5)	0.18 (6)	0.14 (4)	0.11 (6)	0.14 (7)	0.09 (5)	0.27 (8)	0.31 (11)	0.22 (7)	0.25 (5)	0.30 (7)	0.20 (3)
Chile	-Diabetes mellitus	0.10 (3)	0.11 (4)	0.08 (2)	0.06 (3)	0.08 (4)	0.04 (2)	0.19 (6)	0.23 (8)	0.15 (5)	0.19 (4)	0.24 (5)	0.14 (2)
Chile	-Chronic kidney disease due to diabetes	0.07 (2)	0.07 (2)	0.06 (2)	0.05 (3)	0.06 (3)	0.05 (3)	0.08 (2)	0.08 (3)	0.07 (2)	0.06 (1)	0.06 (1)	0.06 (1)
Chile	Tobacco-related noncommunicable diseases	-0.46 (-14)	-0.31 (-10)	-0.60 (-17)	-0.40 (-21)	-0.23 (-12)	-0.57 (-32)	-0.27 (-9)	-0.17 (-6)	-0.35 (-11)	-0.22 (-4)	-0.20 (-5)	-0.20 (-3)
Chile	-Chronic obstructive pulmonary disease	-0.12 (-4)	-0.10 (-3)	-0.14 (-4)	-0.07 (-3)	-0.03 (-2)	-0.10 (-6)	0.07 (2)	0.08 (3)	0.06 (2)	0.07 (1)	0.06 (1)	0.09 (2)
Chile	-Larynx cancer	-0.01 (0)	0 (0)	-0.02 (0)	-0.01 (0)	0 (0)	-0.02 (-1)	0 (0)	0 (0)	-0.01 (0)	0 (0)	0 (0)	0 (0)
Chile	-Mouth & oropharynx cancers	-0.04 (-1)	-0.02 (-1)	-0.06 (-2)	-0.05 (-3)	-0.02 (-1)	-0.07 (-4)	-0.05 (-2)	-0.03 (-1)	-0.07 (-2)	-0.04 (-1)	-0.02 (-1)	-0.05 (-1)
Chile	-Stomach cancer	0.19 (6)	0.13 (4)	0.23 (7)	0.25 (13)	0.16 (8)	0.32 (18)	0.36 (12)	0.23 (8)	0.47 (14)	0.46 (9)	0.31 (7)	0.59 (10)
Chile	-Trachea, bronchus, lung cancers	-0.29 (-9)	-0.19 (-6)	-0.37 (-10)	-0.28 (-15)	-0.17 (-9)	-0.38 (-21)	-0.28 (-9)	-0.22 (-8)	-0.33 (-10)	-0.26 (-5)	-0.24 (-6)	-0.24 (-4)
Chile	Hemorrhagic stroke	0.15 (4)	0.15 (5)	0.14 (4)	0.17 (9)	0.18 (9)	0.15 (8)	0.28 (9)	0.31 (10)	0.26 (8)	0.39 (8)	0.41 (9)	0.36 (6)
Chile	Road injury	0.20 (6)	0.10 (3)	0.29 (8)	0.19 (10)	0.09 (5)	0.27 (15)	0.25 (8)	0.11 (4)	0.36 (11)	0.44 (9)	0.16 (4)	0.68 (11)
Chile	Suicide	-0.03 (-1)	-0.03 (-1)	-0.03 (-1)	0.03 (2)	-0.01 (0)	0.06 (3)	0.09 (3)	0.01 (0)	0.16 (5)	0.08 (2)	-0.04 (-1)	0.18 (3)
Chile	Infection-related noncommunicable diseases	0.28 (8)	0.27 (9)	0.29 (8)	0.36 (19)	0.35 (18)	0.36 (20)	0.51 (16)	0.44 (15)	0.57 (17)	0.73 (14)	0.66 (15)	0.76 (13)
Chile	-Cervix uteri cancer	0.06 (2)	0.13 (4)	0 (0)	0.07 (4)	0.15 (8)	0 (0)	0.07 (2)	0.15 (5)	0 (0)	0.12 (2)	0.25 (6)	0 (0)
Chile	-Cirrhosis due to hepatitis B	0.01 (0)	0 (0)	0.02 (0)	0.01 (0)	0 (0)	0.01 (1)	0.02 (1)	0.01 (0)	0.02 (1)	0.02 (0)	0.01 (0)	0.04 (1)
Chile	-Cirrhosis due to hepatitis C	0.04 (1)	0.01 (0)	0.06 (2)	0.03 (2)	0.01 (0)	0.05 (3)	0.06 (2)	0.03 (1)	0.09 (3)	0.08 (2)	0.03 (1)	0.12 (2)
Chile	-Liver cancer secondary to hepatitis B	-0.01 (0)	0 (0)	-0.01 (0)	-0.01 (0)	0 (0)	-0.01 (-1)	-0.01 (0)	0 (0)	-0.01 (0)	-0.01 (0)	0 (0)	-0.01 (0)
Chile	-Liver cancer secondary to hepatitis C	0.02 (1)	0.04 (1)	0.01 (0)	0.03 (2)	0.05 (3)	0.01 (1)	0.02 (0)	0.03 (1)	0 (0)	0.01 (0)	0.02 (0)	0 (0)
Chile	-Rheumatic heart disease	-0.03 (-1)	-0.03 (-1)	-0.02 (-1)	-0.02 (-1)	-0.02 (-1)	-0.01 (-1)	-0.01 (0)	-0.01 (0)	-0.01 (0)	0.03 (1)	0.04 (1)	0.02 (0)
Chile	Total contribution of I-8	0.05 (2)	0.02 (1)	0.08 (2)	0.54 (28)	0.50 (26)	0.56 (31)	0.54 (17)	0.50 (17)	0.57 (17)	0.99 (19)	0.93 (21)	1.03 (17)
Chile	Childhood-cluster diseases	0 (0)	0 (0)	0 (0)	0 (0)	0 (0)	0 (0)	0 (0)	0 (0)	0 (0)	0 (0)	0 (0)	0 (0)
Chile	Diarrheal diseases	0 (0)	0.01 (0)	0 (0)	0.02 (1)	0.02 (1)	0.01 (1)	0 (0)	0 (0)	0 (0)	0.02 (0)	0.02 (1)	0.02 (0)
Chile	HIV/AIDS	0.06 (2)	0.02 (1)	0.09 (3)	0.08 (4)	0.04 (2)	0.12 (6)	0.07 (2)	0.02 (1)	0.11 (3)	0.08 (2)	0.02 (0)	0.14 (2)
Chile	Lower respiratory infections	-0.06 (-2)	-0.07 (-2)	-0.05 (-1)	0.35 (19)	0.36 (19)	0.33 (19)	0.26 (8)	0.27 (9)	0.24 (7)	0.63 (12)	0.66 (15)	0.60 (10)
Chile	Malaria	0 (0)	0 (0)	0 (0)	0 (0)	0 (0)	0 (0)	0 (0)	0 (0)	0 (0)	0 (0)	0 (0)	0 (0)
Chile	Maternal conditions	0 (0)	0.01 (0)	0 (0)	0 (0)	0.01 (0)	0 (0)	0.01 (0)	0.02 (1)	0 (0)	0.01 (0)	0.03 (1)	0 (0)
Chile	Neonatal conditions	0.02 (1)	0.04 (1)	0 (0)	0.06 (3)	0.06 (3)	0.06 (3)	0.14 (4)	0.13 (5)	0.14 (4)	0.14 (3)	0.13 (3)	0.15 (3)
Chile	Tuberculosis	0.03 (1)	0.02 (1)	0.04 (1)	0.03 (2)	0.02 (1)	0.04 (2)	0.07 (2)	0.05 (2)	0.08 (2)	0.09 (2)	0.07 (1)	0.11 (2)
Chile	Total contribution of other causes	2.93 (87)	2.56 (85)	3.18 (89)	0.86 (45)	0.90 (46)	0.81 (45)	1.01 (32)	0.96 (32)	1.10 (33)	1.39 (27)	0.98 (23)	1.85 (31)
Chile	Cardiovascular diseases excluding NCD-7	0.01 (0)	0.02 (1)	0 (0)	-0.03 (-2)	-0.05 (-2)	-0.02 (-1)	0.03 (1)	0.03 (1)	0.04 (1)	0.06 (1)	0 (0)	0.14 (2)
Chile	Congenital anomalies	0.09 (3)	0.10 (3)	0.08 (2)	0.13 (7)	0.12 (6)	0.13 (7)	0.17 (5)	0.16 (6)	0.17 (5)	0.21 (4)	0.20 (5)	0.22 (4)
Chile	COVID-19	2.29 (68)	2.06 (68)	2.46 (69)	0 (0)	0 (0)	0 (0)	0 (0)	0 (0)	0 (0)	0 (0)	0 (0)	0 (0)
Chile	COVID-19 pandemic-related	0 (0)	0 (0)	0 (0)	0 (0)	0 (0)	0 (0)	0 (0)	0 (0)	0 (0)	0 (0)	0 (0)	0 (0)
Chile	Digestive diseases excluding NCD-7	0.46 (14)	0.32 (11)	0.56 (16)	0.42 (22)	0.35 (18)	0.46 (26)	0.42 (13)	0.31 (11)	0.50 (15)	0.50 (10)	0.37 (8)	0.60 (10)
Chile	Endocrine, blood, immune disorders	0.01 (0)	0.02 (1)	0 (0)	0.02 (1)	0.03 (2)	0 (0)	-0.01 (0)	0 (0)	-0.02 (-1)	-0.02 (0)	0 (0)	-0.03 (0)
Chile	Genitourinary diseases excluding NCD-7	0.16 (5)	0.20 (7)	0.12 (3)	0.19 (10)	0.22 (12)	0.15 (8)	0.24 (8)	0.27 (9)	0.21 (6)	0.17 (3)	0.19 (4)	0.15 (3)
Chile	Infectious & parasitic diseases excluding I-8	-0.01 (0)	-0.01 (0)	-0.02 (-1)	0 (0)	0.02 (1)	-0.01 (-1)	-0.03 (-1)	-0.02 (-1)	-0.03 (-1)	0.05 (1)	0.06 (1)	0.03 (1)
Chile	Violence	0.10 (3)	0.02 (1)	0.17 (5)	0.10 (5)	0.02 (1)	0.18 (10)	0.12 (4)	0.02 (1)	0.20 (6)	0.15 (3)	0.02 (1)	0.27 (5)
Chile	Cancers excluding NCD-7	-0.17 (-5)	-0.07 (-2)	-0.23 (-6)	-0.01 (0)	0.17 (9)	-0.16 (-9)	-0.05 (-2)	0.14 (5)	-0.18 (-6)	0.18 (4)	0.38 (9)	0.05 (1)
Chile	Mental & substance use disorders	-0.11 (-3)	-0.07 (-2)	-0.14 (-4)	-0.13 (-7)	-0.08 (-4)	-0.18 (-10)	-0.09 (-3)	-0.06 (-2)	-0.11 (-3)	-0.07 (-1)	-0.07 (-2)	-0.07 (-1)
Chile	Musculoskeletal diseases	0 (0)	0.02 (1)	-0.01 (0)	0 (0)	0.02 (1)	-0.01 (-1)	0 (0)	0.02 (1)	-0.02 (0)	0.01 (0)	0.03 (1)	0 (0)
Chile	Neurological conditions	-0.24 (-7)	-0.29 (-10)	-0.20 (-6)	-0.35 (-18)	-0.40 (-21)	-0.29 (-16)	-0.26 (-8)	-0.30 (-10)	-0.20 (-6)	-0.42 (-8)	-0.57 (-13)	-0.24 (-4)
Chile	Nutritional deficiencies	0.03 (1)	0.02 (1)	0.03 (1)	0.04 (2)	0.04 (2)	0.04 (2)	0.07 (2)	0.07 (2)	0.08 (2)	0.09 (2)	0.08 (2)	0.09 (1)
Chile	Other neoplasms	-0.01 (0)	-0.01 (0)	-0.01 (0)	0.03 (1)	0.04 (2)	0.02 (1)	0.03 (1)	0.02 (1)	0.03 (1)	0.06 (1)	0.06 (1)	0.06 (1)
Chile	Respiratory diseases excluding NCD-7	0.16 (5)	0.18 (6)	0.14 (4)	0.25 (13)	0.28 (14)	0.21 (12)	0.15 (5)	0.19 (6)	0.12 (4)	0.13 (2)	0.12 (3)	0.13 (2)
Chile	Respiratory infections excluding I-8	0 (0)	0 (0)	0 (0)	0 (0)	0 (0)	0 (0)	0 (0)	0 (0)	0 (0)	0 (0)	0 (0)	0 (0)
Chile	Skin diseases	0.06 (2)	0.08 (3)	0.05 (1)	0.06 (3)	0.08 (4)	0.05 (3)	0.01 (0)	0.02 (1)	0.01 (0)	0.05 (1)	0.06 (1)	0.04 (1)
Chile	Sudden infant death syndrome	0 (0)	0 (0)	0 (0)	0 (0)	0 (0)	0 (0)	0.01 (0)	0.01 (0)	0.01 (0)	0.03 (1)	0.02 (1)	0.03 (0)
Chile	Unintentional injuries excluding NCD-7	0.09 (3)	-0.03 (-1)	0.20 (6)	0.14 (7)	0.02 (1)	0.24 (14)	0.19 (6)	0.09 (3)	0.28 (8)	0.21 (4)	0.04 (1)	0.38 (6)
China	Total life expectancy gap	4.14	3.60	4.45	4.32	3.76	4.63	6.60	6.20	6.75	10	9.65	10.12
China	Total contribution of NCD-7	5.37 (130)	4.99 (139)	5.45 (123)	5.48 (127)	5.13 (136)	5.54 (120)	6.56 (99)	6.36 (103)	6.46 (96)	7.57 (76)	7.51 (78)	7.39 (73)
China	Atherosclerotic cardiovascular diseases	1.85 (45)	1.93 (54)	1.71 (38)	1.88 (43)	1.99 (53)	1.71 (37)	1.89 (29)	2.12 (34)	1.65 (24)	1.32 (13)	1.53 (16)	1.11 (11)
China	-Ischemic heart disease	0.96 (23)	1.14 (32)	0.77 (17)	0.97 (22)	1.16 (31)	0.77 (17)	0.97 (15)	1.23 (20)	0.73 (11)	0.49 (5)	0.70 (7)	0.31 (3)
China	-Ischemic stroke	0.89 (22)	0.80 (22)	0.93 (21)	0.91 (21)	0.82 (22)	0.94 (20)	0.93 (14)	0.89 (14)	0.92 (14)	0.83 (8)	0.83 (9)	0.80 (8)
China	Diabetes	0.13 (3)	0.16 (4)	0.10 (2)	0.13 (3)	0.16 (4)	0.10 (2)	0.14 (2)	0.20 (3)	0.10 (1)	0.15 (1)	0.21 (2)	0.10 (1)
China	-Diabetes mellitus	0.03 (1)	0.06 (2)	0 (0)	0.03 (1)	0.06 (2)	0 (0)	0.04 (1)	0.09 (1)	0 (0)	0.04 (0)	0.09 (1)	0 (0)
China	-Chronic kidney disease due to diabetes	0.11 (3)	0.11 (3)	0.10 (2)	0.11 (2)	0.11 (3)	0.10 (2)	0.11 (2)	0.11 (2)	0.10 (1)	0.11 (1)	0.11 (1)	0.10 (1)
China	Tobacco-related noncommunicable diseases	1.19 (29)	1.05 (29)	1.25 (28)	1.20 (28)	1.04 (28)	1.26 (27)	1.53 (23)	1.40 (23)	1.55 (23)	2.26 (23)	2.25 (23)	2.18 (22)
China	-Chronic obstructive pulmonary disease	0.93 (22)	0.90 (25)	0.90 (20)	0.95 (22)	0.91 (24)	0.92 (20)	1.29 (20)	1.29 (21)	1.22 (18)	2.08 (21)	2.18 (23)	1.91 (19)
China	-Larynx cancer	0 (0)	0 (0)	0 (0)	0 (0)	0 (0)	0 (0)	0 (0)	0 (0)	0 (0)	0 (0)	0 (0)	0 (0)
China	-Mouth & oropharynx cancers	0 (0)	0 (0)	0 (0)	0 (0)	0 (0)	0 (0)	0 (0)	0 (0)	0 (0)	0.03 (0)	0.02 (0)	0.03 (0)
China	-Stomach cancer	0.37 (9)	0.22 (6)	0.48 (11)	0.38 (9)	0.23 (6)	0.49 (11)	0.48 (7)	0.30 (5)	0.61 (9)	0.59 (6)	0.40 (4)	0.73 (7)
China	-Trachea, bronchus, lung cancers	0.27 (6)	0.16 (4)	0.35 (8)	0.26 (6)	0.14 (4)	0.35 (8)	0.24 (4)	0.10 (2)	0.33 (5)	0.15 (2)	0.05 (1)	0.23 (2)
China	Hemorrhagic stroke	1.28 (31)	1.14 (32)	1.34 (30)	1.31 (30)	1.19 (32)	1.37 (30)	1.69 (26)	1.61 (26)	1.70 (25)	2.03 (20)	2.01 (21)	1.98 (20)
China	Road injury	0.33 (8)	0.21 (6)	0.40 (9)	0.35 (8)	0.23 (6)	0.42 (9)	0.45 (7)	0.30 (5)	0.56 (8)	0.55 (6)	0.36 (4)	0.70 (7)
China	Suicide	-0.06 (-1)	0.04 (1)	-0.15 (-3)	-0.06 (-1)	0.05 (1)	-0.14 (-3)	0 (0)	0.11 (2)	-0.10 (-1)	0.15 (2)	0.28 (3)	0.05 (0)
China	Infection-related noncommunicable diseases	0.64 (16)	0.45 (12)	0.79 (18)	0.67 (15)	0.47 (12)	0.82 (18)	0.85 (13)	0.63 (10)	1.00 (15)	1.10 (11)	0.87 (9)	1.27 (13)
China	-Cervix uteri cancer	0.03 (1)	0.07 (2)	0 (0)	0.03 (1)	0.07 (2)	0 (0)	0.03 (0)	0.07 (1)	0 (0)	0.03 (0)	0.06 (1)	0 (0)
China	-Cirrhosis due to hepatitis B	0.11 (3)	0.06 (2)	0.14 (3)	0.11 (3)	0.06 (2)	0.15 (3)	0.15 (2)	0.10 (2)	0.19 (3)	0.20 (2)	0.14 (1)	0.25 (2)
China	-Cirrhosis due to hepatitis C	-0.02 (-1)	-0.01 (0)	-0.03 (-1)	-0.02 (-1)	-0.01 (0)	-0.03 (-1)	-0.02 (0)	-0.01 (0)	-0.03 (0)	-0.01 (0)	0 (0)	-0.02 (0)
China	-Liver cancer secondary to hepatitis B	0.12 (3)	0.04 (1)	0.18 (4)	0.13 (3)	0.05 (1)	0.19 (4)	0.13 (2)	0.05 (1)	0.18 (3)	0.15 (1)	0.05 (1)	0.22 (2)
China	-Liver cancer secondary to hepatitis C	-0.02 (-1)	-0.02 (0)	-0.03 (-1)	-0.02 (-1)	-0.02 (0)	-0.03 (-1)	-0.02 (0)	-0.02 (0)	-0.03 (0)	-0.02 (0)	-0.01 (0)	-0.03 (0)
China	-Rheumatic heart disease	0.06 (1)	0.08 (2)	0.05 (1)	0.07 (2)	0.08 (2)	0.05 (1)	0.10 (2)	0.14 (2)	0.07 (1)	0.17 (2)	0.23 (2)	0.11 (1)
China	Total contribution of I-8	0.15 (4)	0.12 (3)	0.18 (4)	0.22 (5)	0.18 (5)	0.25 (5)	0.69 (11)	0.64 (10)	0.74 (11)	1.99 (20)	1.93 (20)	2.04 (20)
China	Childhood-cluster diseases	0.01 (0)	0.01 (0)	0.01 (0)	0.01 (0)	0.01 (0)	0.01 (0)	0.03 (0)	0.04 (1)	0.03 (0)	0.09 (1)	0.11 (1)	0.08 (1)
China	Diarrheal diseases	0 (0)	0 (0)	0.01 (0)	0 (0)	0 (0)	0.01 (0)	0.03 (0)	0.03 (0)	0.04 (1)	0.16 (2)	0.15 (2)	0.16 (2)
China	HIV/AIDS	0.05 (1)	0.04 (1)	0.06 (1)	0.05 (1)	0.04 (1)	0.06 (1)	0.08 (1)	0.06 (1)	0.10 (1)	0.05 (0)	0.03 (0)	0.06 (1)
China	Lower respiratory infections	0.01 (0)	-0.01 (0)	0.02 (0)	0.03 (1)	0.01 (0)	0.04 (1)	0.14 (2)	0.13 (2)	0.15 (2)	0.60 (6)	0.59 (6)	0.61 (6)
China	Malaria	0 (0)	0 (0)	0 (0)	0 (0)	0 (0)	0 (0)	0 (0)	0 (0)	0 (0)	0 (0)	0 (0)	0 (0)
China	Maternal conditions	0 (0)	0.01 (0)	0 (0)	0 (0)	0.01 (0)	0 (0)	0.01 (0)	0.03 (0)	0 (0)	0.02 (0)	0.05 (0)	0 (0)
China	Neonatal conditions	0.04 (1)	0.04 (1)	0.04 (1)	0.08 (2)	0.08 (2)	0.08 (2)	0.32 (5)	0.30 (5)	0.33 (5)	0.87 (9)	0.83 (9)	0.90 (9)
China	Tuberculosis	0.04 (1)	0.03 (1)	0.05 (1)	0.04 (1)	0.03 (1)	0.06 (1)	0.08 (1)	0.06 (1)	0.10 (1)	0.20 (2)	0.17 (2)	0.23 (2)
China	Total contribution of other causes	-1.37 (-33)	-1.51 (-42)	-1.19 (-27)	-1.38 (-32)	-1.54 (-41)	-1.16 (-25)	-0.65 (-10)	-0.81 (-13)	-0.45 (-7)	0.44 (4)	0.21 (2)	0.69 (7)
China	Cardiovascular diseases excluding NCD-7	-0.20 (-5)	-0.19 (-5)	-0.19 (-4)	-0.20 (-5)	-0.19 (-5)	-0.18 (-4)	-0.17 (-3)	-0.14 (-2)	-0.17 (-3)	-0.05 (0)	-0.02 (0)	-0.06 (-1)
China	Congenital anomalies	0.03 (1)	0.03 (1)	0.03 (1)	0.05 (1)	0.06 (2)	0.05 (1)	0.20 (3)	0.20 (3)	0.20 (3)	0.30 (3)	0.30 (3)	0.30 (3)
China	COVID-19	0 (0)	0 (0)	0 (0)	0 (0)	0 (0)	0 (0)	0 (0)	0 (0)	0 (0)	0 (0)	0 (0)	0 (0)
China	COVID-19 pandemic-related	0.01 (0)	0.01 (0)	0.02 (0)	0 (0)	0 (0)	0 (0)	0 (0)	0 (0)	0 (0)	0 (0)	0 (0)	0 (0)
China	Digestive diseases excluding NCD-7	-0.21 (-5)	-0.20 (-6)	-0.20 (-5)	-0.20 (-5)	-0.20 (-5)	-0.20 (-4)	-0.14 (-2)	-0.13 (-2)	-0.14 (-2)	-0.04 (0)	-0.04 (0)	-0.04 (0)
China	Endocrine, blood, immune disorders	-0.11 (-3)	-0.12 (-3)	-0.10 (-2)	-0.11 (-3)	-0.12 (-3)	-0.10 (-2)	-0.10 (-2)	-0.11 (-2)	-0.09 (-1)	-0.09 (-1)	-0.09 (-1)	-0.08 (-1)
China	Genitourinary diseases excluding NCD-7	-0.06 (-2)	-0.08 (-2)	-0.04 (-1)	-0.06 (-1)	-0.09 (-2)	-0.04 (-1)	-0.04 (-1)	-0.06 (-1)	-0.03 (0)	-0.02 (0)	-0.03 (0)	-0.01 (0)
China	Infectious & parasitic diseases excluding I-8	-0.07 (-2)	-0.06 (-2)	-0.07 (-2)	-0.06 (-1)	-0.05 (-1)	-0.07 (-1)	0 (0)	0.03 (0)	-0.01 (0)	0.11 (1)	0.13 (1)	0.09 (1)
China	Violence	-0.01 (0)	0 (0)	-0.01 (0)	0 (0)	0.01 (0)	-0.01 (0)	0.01 (0)	0.02 (0)	0 (0)	0.06 (1)	0.05 (1)	0.06 (1)
China	Cancers excluding NCD-7	-0.48 (-12)	-0.67 (-19)	-0.30 (-7)	-0.49 (-11)	-0.68 (-18)	-0.32 (-7)	-0.39 (-6)	-0.52 (-8)	-0.26 (-4)	-0.19 (-2)	-0.31 (-3)	-0.08 (-1)
China	Mental & substance use disorders	-0.12 (-3)	-0.07 (-2)	-0.16 (-4)	-0.12 (-3)	-0.07 (-2)	-0.16 (-3)	-0.11 (-2)	-0.07 (-1)	-0.14 (-2)	-0.08 (-1)	-0.04 (0)	-0.10 (-1)
China	Musculoskeletal diseases	-0.03 (-1)	-0.03 (-1)	-0.03 (-1)	-0.03 (-1)	-0.03 (-1)	-0.03 (-1)	-0.03 (0)	-0.03 (0)	-0.02 (0)	-0.03 (0)	-0.03 (0)	-0.02 (0)
China	Neurological conditions	-0.18 (-4)	-0.08 (-2)	-0.24 (-5)	-0.22 (-5)	-0.13 (-3)	-0.25 (-5)	-0.24 (-4)	-0.17 (-3)	-0.25 (-4)	-0.21 (-2)	-0.18 (-2)	-0.21 (-2)
China	Nutritional deficiencies	0 (0)	-0.01 (0)	0 (0)	0 (0)	-0.01 (0)	0 (0)	0 (0)	0 (0)	0.01 (0)	0.03 (0)	0.03 (0)	0.03 (0)
China	Other neoplasms	-0.08 (-2)	-0.08 (-2)	-0.08 (-2)	-0.08 (-2)	-0.08 (-2)	-0.08 (-2)	-0.08 (-1)	-0.07 (-1)	-0.08 (-1)	-0.07 (-1)	-0.07 (-1)	-0.07 (-1)
China	Respiratory diseases excluding NCD-7	-0.09 (-2)	-0.09 (-2)	-0.08 (-2)	-0.09 (-2)	-0.09 (-2)	-0.08 (-2)	-0.06 (-1)	-0.06 (-1)	-0.06 (-1)	-0.03 (0)	-0.03 (0)	-0.02 (0)
China	Respiratory infections excluding I-8	0 (0)	0 (0)	0 (0)	0 (0)	0 (0)	0 (0)	0 (0)	0 (0)	0 (0)	0.03 (0)	0.03 (0)	0.02 (0)
China	Skin diseases	-0.02 (0)	-0.03 (-1)	-0.02 (0)	-0.02 (0)	-0.03 (-1)	-0.02 (0)	-0.02 (0)	-0.02 (0)	-0.01 (0)	-0.02 (0)	-0.02 (0)	-0.01 (0)
China	Sudden infant death syndrome	0 (0)	0 (0)	-0.01 (0)	0 (0)	0 (0)	-0.01 (0)	0 (0)	0 (0)	-0.01 (0)	0 (0)	0 (0)	0 (0)
China	Unintentional injuries excluding NCD-7	0.24 (6)	0.15 (4)	0.29 (7)	0.26 (6)	0.16 (4)	0.33 (7)	0.50 (8)	0.34 (5)	0.62 (9)	0.73 (7)	0.52 (5)	0.89 (9)
Côte d'Ivoire	Total life expectancy gap	22.05	22.27	21.52	22.07	22.29	21.53	27.08	27.68	26.23	31.02	32.09	29.79
Côte d'Ivoire	Total contribution of NCD-7	5.63 (26)	6.03 (27)	5.17 (24)	5.97 (27)	6.17 (28)	5.62 (26)	5.39 (20)	5.54 (20)	5.20 (20)	3.39 (11)	3.23 (10)	3.37 (11)
Côte d'Ivoire	Atherosclerotic cardiovascular diseases	2.20 (10)	2.22 (10)	2.07 (10)	2.36 (11)	2.29 (10)	2.28 (11)	2.06 (8)	1.95 (7)	2.00 (8)	1.33 (4)	1.08 (3)	1.34 (4)
Côte d'Ivoire	-Ischemic heart disease	1.28 (6)	1.43 (6)	1.10 (5)	1.36 (6)	1.44 (6)	1.21 (6)	1.13 (4)	1.16 (4)	1.03 (4)	0.70 (2)	0.63 (2)	0.65 (2)
Côte d'Ivoire	-Ischemic stroke	0.92 (4)	0.79 (4)	0.97 (4)	1.01 (5)	0.85 (4)	1.07 (5)	0.93 (3)	0.79 (3)	0.96 (4)	0.63 (2)	0.45 (1)	0.69 (2)
Côte d'Ivoire	Diabetes	0.73 (3)	0.83 (4)	0.63 (3)	0.75 (3)	0.83 (4)	0.67 (3)	0.62 (2)	0.74 (3)	0.53 (2)	0.36 (1)	0.36 (1)	0.34 (1)
Côte d'Ivoire	-Diabetes mellitus	0.64 (3)	0.76 (3)	0.55 (3)	0.66 (3)	0.75 (3)	0.57 (3)	0.56 (2)	0.67 (2)	0.46 (2)	0.32 (1)	0.33 (1)	0.30 (1)
Côte d'Ivoire	-Chronic kidney disease due to diabetes	0.09 (0)	0.08 (0)	0.09 (0)	0.09 (0)	0.07 (0)	0.09 (0)	0.07 (0)	0.06 (0)	0.07 (0)	0.04 (0)	0.03 (0)	0.04 (0)
Côte d'Ivoire	Tobacco-related noncommunicable diseases	-0.17 (-1)	-0.10 (0)	-0.25 (-1)	-0.14 (-1)	-0.09 (0)	-0.21 (-1)	-0.12 (0)	-0.08 (0)	-0.19 (-1)	-0.23 (-1)	-0.19 (-1)	-0.31 (-1)
Côte d'Ivoire	-Chronic obstructive pulmonary disease	0.16 (1)	0.14 (1)	0.16 (1)	0.18 (1)	0.14 (1)	0.19 (1)	0.17 (1)	0.14 (1)	0.17 (1)	0.07 (0)	0.02 (0)	0.07 (0)
Côte d'Ivoire	-Larynx cancer	0 (0)	0 (0)	0 (0)	0.01 (0)	0 (0)	0.01 (0)	0.01 (0)	0 (0)	0.01 (0)	0 (0)	0 (0)	0 (0)
Côte d'Ivoire	-Mouth & oropharynx cancers	0 (0)	0.04 (0)	-0.02 (0)	0.01 (0)	0.04 (0)	-0.02 (0)	0 (0)	0.03 (0)	-0.02 (0)	-0.01 (0)	0.03 (0)	-0.03 (0)
Côte d'Ivoire	-Stomach cancer	0.03 (0)	0.07 (0)	0 (0)	0.04 (0)	0.08 (0)	0.01 (0)	0.05 (0)	0.08 (0)	0.02 (0)	0.03 (0)	0.07 (0)	0 (0)
Côte d'Ivoire	-Trachea, bronchus, lung cancers	-0.33 (-2)	-0.27 (-1)	-0.39 (-2)	-0.33 (-1)	-0.28 (-1)	-0.38 (-2)	-0.30 (-1)	-0.25 (-1)	-0.35 (-1)	-0.29 (-1)	-0.23 (-1)	-0.35 (-1)
Côte d'Ivoire	Hemorrhagic stroke	1.17 (5)	1.48 (7)	0.93 (4)	1.21 (5)	1.50 (7)	0.99 (5)	1.09 (4)	1.36 (5)	0.92 (4)	0.75 (2)	0.82 (3)	0.70 (2)
Côte d'Ivoire	Road injury	0.72 (3)	0.46 (2)	0.92 (4)	0.70 (3)	0.43 (2)	0.90 (4)	0.69 (3)	0.41 (1)	0.94 (4)	0.50 (2)	0.32 (1)	0.68 (2)
Côte d'Ivoire	Suicide	0.15 (1)	0.03 (0)	0.23 (1)	0.17 (1)	0.04 (0)	0.26 (1)	0.16 (1)	0.04 (0)	0.24 (1)	0.05 (0)	-0.02 (0)	0.09 (0)
Côte d'Ivoire	Infection-related noncommunicable diseases	0.83 (4)	1.10 (5)	0.64 (3)	0.92 (4)	1.19 (5)	0.73 (3)	0.89 (3)	1.12 (4)	0.75 (3)	0.64 (2)	0.87 (3)	0.53 (2)
Côte d'Ivoire	-Cervix uteri cancer	0.24 (1)	0.60 (3)	0 (0)	0.26 (1)	0.66 (3)	0 (0)	0.22 (1)	0.58 (2)	0 (0)	0.18 (1)	0.51 (2)	0 (0)
Côte d'Ivoire	-Cirrhosis due to hepatitis B	0.29 (1)	0.22 (1)	0.34 (2)	0.31 (1)	0.22 (1)	0.37 (2)	0.30 (1)	0.23 (1)	0.36 (1)	0.20 (1)	0.14 (0)	0.24 (1)
Côte d'Ivoire	-Cirrhosis due to hepatitis C	0.12 (1)	0.09 (0)	0.13 (1)	0.12 (1)	0.09 (0)	0.14 (1)	0.12 (0)	0.10 (0)	0.13 (1)	0.07 (0)	0.05 (0)	0.08 (0)
Côte d'Ivoire	-Liver cancer secondary to hepatitis B	0.09 (0)	0.05 (0)	0.13 (1)	0.11 (0)	0.05 (0)	0.15 (1)	0.12 (0)	0.04 (0)	0.18 (1)	0.10 (0)	0.03 (0)	0.16 (1)
Côte d'Ivoire	-Liver cancer secondary to hepatitis C	0.02 (0)	0.04 (0)	0 (0)	0.03 (0)	0.05 (0)	0.01 (0)	0.03 (0)	0.04 (0)	0.01 (0)	0.03 (0)	0.04 (0)	0.02 (0)
Côte d'Ivoire	-Rheumatic heart disease	0.04 (0)	0.04 (0)	0.04 (0)	0.04 (0)	0.04 (0)	0.04 (0)	0.05 (0)	0.05 (0)	0.05 (0)	0.04 (0)	0.03 (0)	0.04 (0)
Côte d'Ivoire	Total contribution of I-8	9.20 (42)	9.28 (42)	9.05 (42)	10.55 (48)	10.66 (48)	10.36 (48)	16.71 (62)	17.15 (62)	16.00 (61)	24.34 (78)	25.72 (80)	22.89 (77)
Côte d'Ivoire	Childhood-cluster diseases	0.05 (0)	0.05 (0)	0.05 (0)	0.16 (1)	0.16 (1)	0.16 (1)	0.15 (1)	0.16 (1)	0.14 (1)	0.72 (2)	0.78 (2)	0.66 (2)
Côte d'Ivoire	Diarrheal diseases	0.89 (4)	0.85 (4)	0.92 (4)	1.01 (5)	0.96 (4)	1.05 (5)	1.11 (4)	1.20 (4)	1.04 (4)	1.26 (4)	1.32 (4)	1.21 (4)
Côte d'Ivoire	HIV/AIDS	1.71 (8)	1.85 (8)	1.58 (7)	2.24 (10)	2.49 (11)	2.02 (9)	5.72 (21)	6.36 (23)	5.04 (19)	8.86 (29)	10.82 (34)	7.11 (24)
Côte d'Ivoire	Lower respiratory infections	1.91 (9)	1.76 (8)	1.99 (9)	2.21 (10)	2.02 (9)	2.32 (11)	2.21 (8)	2.14 (8)	2.22 (8)	2.17 (7)	2.01 (6)	2.25 (8)
Côte d'Ivoire	Malaria	1.02 (5)	1.08 (5)	0.96 (4)	1.07 (5)	1.14 (5)	1.01 (5)	2.70 (10)	2.46 (9)	2.92 (11)	3.07 (10)	2.92 (9)	3.25 (11)
Côte d'Ivoire	Maternal conditions	0.38 (2)	0.83 (4)	0 (0)	0.39 (2)	0.86 (4)	0 (0)	0.69 (3)	1.34 (5)	0 (0)	0.66 (2)	1.28 (4)	0 (0)
Côte d'Ivoire	Neonatal conditions	1.96 (9)	1.70 (8)	2.20 (10)	2.04 (9)	1.78 (8)	2.29 (11)	2.26 (8)	2.00 (7)	2.50 (10)	2.66 (9)	2.40 (7)	2.90 (10)
Côte d'Ivoire	Tuberculosis	1.28 (6)	1.16 (5)	1.34 (6)	1.42 (6)	1.25 (6)	1.51 (7)	1.86 (7)	1.50 (5)	2.13 (8)	4.94 (16)	4.20 (13)	5.52 (19)
Côte d'Ivoire	Total contribution of other causes	7.23 (33)	6.96 (31)	7.30 (34)	5.54 (25)	5.46 (24)	5.54 (26)	4.98 (18)	4.99 (18)	5.03 (19)	3.28 (11)	3.13 (10)	3.53 (12)
Côte d'Ivoire	Cardiovascular diseases excluding NCD-7	0.68 (3)	0.85 (4)	0.54 (3)	0.72 (3)	0.86 (4)	0.60 (3)	0.60 (2)	0.77 (3)	0.49 (2)	0.35 (1)	0.45 (1)	0.29 (1)
Côte d'Ivoire	Congenital anomalies	0.23 (1)	0.21 (1)	0.25 (1)	0.25 (1)	0.23 (1)	0.27 (1)	0.18 (1)	0.18 (1)	0.19 (1)	0.16 (1)	0.14 (0)	0.17 (1)
Côte d'Ivoire	COVID-19	1.56 (7)	1.25 (6)	1.74 (8)	0 (0)	0 (0)	0 (0)	0 (0)	0 (0)	0 (0)	0 (0)	0 (0)	0 (0)
Côte d'Ivoire	COVID-19 pandemic-related	0.61 (3)	0.49 (2)	0.68 (3)	0 (0)	0 (0)	0 (0)	0 (0)	0 (0)	0 (0)	0 (0)	0 (0)	0 (0)
Côte d'Ivoire	Digestive diseases excluding NCD-7	0.60 (3)	0.50 (2)	0.65 (3)	0.65 (3)	0.53 (2)	0.71 (3)	0.60 (2)	0.53 (2)	0.65 (2)	0.37 (1)	0.28 (1)	0.43 (1)
Côte d'Ivoire	Endocrine, blood, immune disorders	0.08 (0)	0.11 (0)	0.06 (0)	0.09 (0)	0.12 (1)	0.07 (0)	0.09 (0)	0.12 (0)	0.06 (0)	0.05 (0)	0.06 (0)	0.04 (0)
Côte d'Ivoire	Genitourinary diseases excluding NCD-7	0.65 (3)	0.57 (3)	0.69 (3)	0.68 (3)	0.57 (3)	0.74 (3)	0.58 (2)	0.51 (2)	0.62 (2)	0.36 (1)	0.27 (1)	0.42 (1)
Côte d'Ivoire	Infectious & parasitic diseases excluding I-8	1.07 (5)	1.07 (5)	1.08 (5)	1.09 (5)	1.09 (5)	1.11 (5)	1.32 (5)	1.37 (5)	1.30 (5)	1.12 (4)	1.09 (3)	1.18 (4)
Côte d'Ivoire	Violence	0.46 (2)	0.38 (2)	0.53 (2)	0.53 (2)	0.42 (2)	0.63 (3)	0.47 (2)	0.33 (1)	0.63 (2)	0.43 (1)	0.29 (1)	0.60 (2)
Côte d'Ivoire	Cancers excluding NCD-7	0.38 (2)	0.75 (3)	0.08 (0)	0.56 (3)	0.84 (4)	0.32 (1)	0.30 (1)	0.42 (2)	0.16 (1)	-0.02 (0)	0.20 (1)	-0.18 (-1)
Côte d'Ivoire	Mental & substance use disorders	-0.07 (0)	-0.05 (0)	-0.09 (0)	-0.07 (0)	-0.05 (0)	-0.09 (0)	-0.07 (0)	-0.05 (0)	-0.10 (0)	-0.08 (0)	-0.05 (0)	-0.11 (0)
Côte d'Ivoire	Musculoskeletal diseases	-0.02 (0)	0 (0)	-0.03 (0)	-0.02 (0)	0 (0)	-0.03 (0)	-0.02 (0)	-0.01 (0)	-0.02 (0)	-0.02 (0)	-0.02 (0)	-0.02 (0)
Côte d'Ivoire	Neurological conditions	-0.02 (0)	-0.01 (0)	-0.02 (0)	-0.02 (0)	-0.02 (0)	-0.01 (0)	-0.05 (0)	-0.03 (0)	-0.05 (0)	-0.18 (-1)	-0.16 (0)	-0.16 (-1)
Côte d'Ivoire	Nutritional deficiencies	0.09 (0)	0.09 (0)	0.09 (0)	0.10 (0)	0.09 (0)	0.10 (0)	0.10 (0)	0.10 (0)	0.09 (0)	0.14 (0)	0.13 (0)	0.14 (0)
Côte d'Ivoire	Other neoplasms	-0.05 (0)	-0.05 (0)	-0.06 (0)	-0.06 (0)	-0.05 (0)	-0.06 (0)	-0.05 (0)	-0.05 (0)	-0.05 (0)	-0.05 (0)	-0.04 (0)	-0.05 (0)
Côte d'Ivoire	Respiratory diseases excluding NCD-7	0.19 (1)	0.23 (1)	0.16 (1)	0.21 (1)	0.23 (1)	0.18 (1)	0.20 (1)	0.23 (1)	0.18 (1)	0.13 (0)	0.13 (0)	0.13 (0)
Côte d'Ivoire	Respiratory infections excluding I-8	0.04 (0)	0.04 (0)	0.04 (0)	0.04 (0)	0.04 (0)	0.04 (0)	0.03 (0)	0.03 (0)	0.02 (0)	0.03 (0)	0.03 (0)	0.02 (0)
Côte d'Ivoire	Skin diseases	-0.01 (0)	-0.01 (0)	0 (0)	-0.01 (0)	-0.01 (0)	0 (0)	-0.01 (0)	-0.01 (0)	0 (0)	-0.01 (0)	-0.01 (0)	-0.01 (0)
Côte d'Ivoire	Sudden infant death syndrome	0.01 (0)	0.01 (0)	0.01 (0)	0.01 (0)	0.01 (0)	0.01 (0)	0.01 (0)	0.01 (0)	0 (0)	0.01 (0)	0.02 (0)	0.01 (0)
Côte d'Ivoire	Unintentional injuries excluding NCD-7	0.75 (3)	0.55 (2)	0.90 (4)	0.80 (4)	0.58 (3)	0.97 (4)	0.71 (3)	0.54 (2)	0.86 (3)	0.50 (2)	0.33 (1)	0.64 (2)
Cameroon	Total life expectancy gap	21.20	21.31	20.95	20.65	20.77	20.39	25.40	26.12	24.59	29.06	30.11	27.95
Cameroon	Total contribution of NCD-7	4.93 (23)	5.49 (26)	4.44 (21)	5.62 (27)	5.95 (29)	5.33 (26)	5.46 (22)	5.58 (21)	5.42 (22)	4.48 (15)	4.72 (16)	4.29 (15)
Cameroon	Atherosclerotic cardiovascular diseases	1.69 (8)	1.97 (9)	1.42 (7)	1.89 (9)	2.10 (10)	1.68 (8)	1.83 (7)	1.91 (7)	1.72 (7)	1.33 (5)	1.46 (5)	1.18 (4)
Cameroon	-Ischemic heart disease	0.92 (4)	1.24 (6)	0.63 (3)	1.00 (5)	1.29 (6)	0.74 (4)	0.97 (4)	1.16 (4)	0.79 (3)	0.67 (2)	0.88 (3)	0.47 (2)
Cameroon	-Ischemic stroke	0.77 (4)	0.73 (3)	0.80 (4)	0.89 (4)	0.81 (4)	0.93 (5)	0.86 (3)	0.75 (3)	0.93 (4)	0.66 (2)	0.58 (2)	0.71 (3)
Cameroon	Diabetes	0.93 (4)	0.97 (5)	0.88 (4)	0.96 (5)	0.98 (5)	0.92 (5)	0.81 (3)	0.83 (3)	0.79 (3)	0.60 (2)	0.63 (2)	0.56 (2)
Cameroon	-Diabetes mellitus	0.74 (3)	0.78 (4)	0.69 (3)	0.76 (4)	0.79 (4)	0.73 (4)	0.64 (3)	0.67 (3)	0.61 (2)	0.49 (2)	0.51 (2)	0.45 (2)
Cameroon	-Chronic kidney disease due to diabetes	0.19 (1)	0.19 (1)	0.18 (1)	0.19 (1)	0.19 (1)	0.19 (1)	0.17 (1)	0.16 (1)	0.18 (1)	0.12 (0)	0.12 (0)	0.11 (0)
Cameroon	Tobacco-related noncommunicable diseases	-0.11 (-1)	-0.07 (0)	-0.15 (-1)	-0.07 (0)	-0.07 (0)	-0.09 (0)	-0.07 (0)	-0.07 (0)	-0.08 (0)	-0.12 (0)	-0.10 (0)	-0.14 (-1)
Cameroon	-Chronic obstructive pulmonary disease	0.15 (1)	0.14 (1)	0.15 (1)	0.17 (1)	0.14 (1)	0.18 (1)	0.16 (1)	0.12 (0)	0.18 (1)	0.11 (0)	0.09 (0)	0.12 (0)
Cameroon	-Larynx cancer	-0.01 (0)	0 (0)	-0.02 (0)	-0.01 (0)	0 (0)	-0.02 (0)	-0.01 (0)	0 (0)	-0.02 (0)	-0.01 (0)	0 (0)	-0.02 (0)
Cameroon	-Mouth & oropharynx cancers	0.07 (0)	0.05 (0)	0.08 (0)	0.09 (0)	0.06 (0)	0.12 (1)	0.08 (0)	0.06 (0)	0.11 (0)	0.08 (0)	0.06 (0)	0.10 (0)
Cameroon	-Stomach cancer	-0.01 (0)	0.02 (0)	-0.03 (0)	0.01 (0)	0.04 (0)	-0.02 (0)	0.01 (0)	0.04 (0)	-0.01 (0)	0.01 (0)	0.03 (0)	-0.02 (0)
Cameroon	-Trachea, bronchus, lung cancers	-0.32 (-2)	-0.26 (-1)	-0.37 (-2)	-0.33 (-2)	-0.27 (-1)	-0.37 (-2)	-0.31 (-1)	-0.25 (-1)	-0.35 (-1)	-0.30 (-1)	-0.24 (-1)	-0.35 (-1)
Cameroon	Hemorrhagic stroke	1.27 (6)	1.51 (7)	1.05 (5)	1.32 (6)	1.56 (7)	1.11 (5)	1.31 (5)	1.49 (6)	1.15 (5)	1.16 (4)	1.33 (4)	1.02 (4)
Cameroon	Road injury	0.23 (1)	0.16 (1)	0.32 (2)	0.53 (3)	0.32 (2)	0.75 (4)	0.59 (2)	0.36 (1)	0.86 (3)	0.59 (2)	0.38 (1)	0.83 (3)
Cameroon	Suicide	0.12 (1)	0.03 (0)	0.22 (1)	0.11 (1)	0.03 (0)	0.19 (1)	0.10 (0)	0.03 (0)	0.18 (1)	0.06 (0)	0.02 (0)	0.10 (0)
Cameroon	Infection-related noncommunicable diseases	0.80 (4)	0.92 (4)	0.71 (3)	0.89 (4)	1.03 (5)	0.77 (4)	0.90 (4)	1.03 (4)	0.80 (3)	0.85 (3)	1.00 (3)	0.73 (3)
Cameroon	-Cervix uteri cancer	0.25 (1)	0.52 (2)	0 (0)	0.28 (1)	0.60 (3)	0 (0)	0.29 (1)	0.62 (2)	0 (0)	0.28 (1)	0.59 (2)	0 (0)
Cameroon	-Cirrhosis due to hepatitis B	0.31 (1)	0.21 (1)	0.39 (2)	0.31 (2)	0.21 (1)	0.41 (2)	0.30 (1)	0.19 (1)	0.39 (2)	0.25 (1)	0.18 (1)	0.32 (1)
Cameroon	-Cirrhosis due to hepatitis C	0.15 (1)	0.11 (1)	0.20 (1)	0.15 (1)	0.11 (1)	0.19 (1)	0.15 (1)	0.10 (0)	0.19 (1)	0.12 (0)	0.09 (0)	0.15 (1)
Cameroon	-Liver cancer secondary to hepatitis B	0.07 (0)	0.02 (0)	0.13 (1)	0.09 (0)	0.02 (0)	0.16 (1)	0.10 (0)	0.03 (0)	0.18 (1)	0.13 (0)	0.03 (0)	0.22 (1)
Cameroon	-Liver cancer secondary to hepatitis C	0 (0)	0.01 (0)	-0.01 (0)	0 (0)	0.01 (0)	0 (0)	0.01 (0)	0.01 (0)	0 (0)	0.01 (0)	0.01 (0)	0.01 (0)
Cameroon	-Rheumatic heart disease	0.03 (0)	0.03 (0)	0.03 (0)	0.03 (0)	0.03 (0)	0.03 (0)	0.04 (0)	0.04 (0)	0.04 (0)	0.05 (0)	0.06 (0)	0.04 (0)
Cameroon	Total contribution of I-8	9.30 (44)	9.57 (45)	8.89 (42)	10.58 (51)	10.67 (51)	10.30 (51)	15.43 (61)	16.40 (63)	14.22 (58)	20.65 (71)	21.59 (72)	19.51 (70)
Cameroon	Childhood-cluster diseases	0.12 (1)	0.12 (1)	0.13 (1)	0.26 (1)	0.26 (1)	0.25 (1)	0.31 (1)	0.32 (1)	0.30 (1)	1.58 (5)	1.62 (5)	1.54 (6)
Cameroon	Diarrheal diseases	0.98 (5)	0.95 (4)	1.00 (5)	1.13 (5)	1.10 (5)	1.16 (6)	1.74 (7)	1.72 (7)	1.77 (7)	2.00 (7)	2.02 (7)	1.99 (7)
Cameroon	HIV/AIDS	1.34 (6)	1.45 (7)	1.21 (6)	1.83 (9)	1.91 (9)	1.72 (8)	3.80 (15)	4.75 (18)	2.78 (11)	4.09 (14)	4.87 (16)	3.31 (12)
Cameroon	Lower respiratory infections	1.98 (9)	1.85 (9)	2.08 (10)	2.29 (11)	2.12 (10)	2.42 (12)	2.78 (11)	2.55 (10)	2.97 (12)	2.74 (9)	2.52 (8)	2.93 (10)
Cameroon	Malaria	1.19 (6)	1.20 (6)	1.18 (6)	1.12 (5)	1.11 (5)	1.14 (6)	1.37 (5)	1.33 (5)	1.42 (6)	2.35 (8)	2.31 (8)	2.41 (9)
Cameroon	Maternal conditions	0.47 (2)	0.89 (4)	0 (0)	0.46 (2)	0.86 (4)	0 (0)	0.67 (3)	1.23 (5)	0 (0)	0.87 (3)	1.65 (5)	0 (0)
Cameroon	Neonatal conditions	1.59 (7)	1.46 (7)	1.70 (8)	1.67 (8)	1.54 (7)	1.78 (9)	1.95 (8)	1.80 (7)	2.08 (8)	2.01 (7)	1.86 (6)	2.16 (8)
Cameroon	Tuberculosis	1.63 (8)	1.65 (8)	1.59 (8)	1.81 (9)	1.76 (8)	1.84 (9)	2.80 (11)	2.70 (10)	2.90 (12)	5.00 (17)	4.75 (16)	5.18 (19)
Cameroon	Total contribution of other causes	6.98 (33)	6.25 (29)	7.61 (36)	4.46 (22)	4.15 (20)	4.75 (23)	4.51 (18)	4.14 (16)	4.95 (20)	3.93 (14)	3.80 (13)	4.15 (15)
Cameroon	Cardiovascular diseases excluding NCD-7	0.63 (3)	0.79 (4)	0.50 (2)	0.66 (3)	0.81 (4)	0.54 (3)	0.58 (2)	0.68 (3)	0.50 (2)	0.54 (2)	0.70 (2)	0.41 (1)
Cameroon	Congenital anomalies	0.23 (1)	0.22 (1)	0.24 (1)	0.24 (1)	0.23 (1)	0.24 (1)	0.26 (1)	0.25 (1)	0.27 (1)	0.16 (1)	0.16 (1)	0.17 (1)
Cameroon	COVID-19	2.11 (10)	1.65 (8)	2.47 (12)	0 (0)	0 (0)	0 (0)	0 (0)	0 (0)	0 (0)	0 (0)	0 (0)	0 (0)
Cameroon	COVID-19 pandemic-related	0.76 (4)	0.59 (3)	0.89 (4)	0 (0)	0 (0)	0 (0)	0 (0)	0 (0)	0 (0)	0 (0)	0 (0)	0 (0)
Cameroon	Digestive diseases excluding NCD-7	0.37 (2)	0.33 (2)	0.42 (2)	0.38 (2)	0.34 (2)	0.43 (2)	0.37 (1)	0.32 (1)	0.43 (2)	0.33 (1)	0.28 (1)	0.37 (1)
Cameroon	Endocrine, blood, immune disorders	0.14 (1)	0.20 (1)	0.09 (0)	0.15 (1)	0.21 (1)	0.09 (0)	0.16 (1)	0.22 (1)	0.10 (0)	0.13 (0)	0.18 (1)	0.08 (0)
Cameroon	Genitourinary diseases excluding NCD-7	0.69 (3)	0.61 (3)	0.75 (4)	0.72 (3)	0.62 (3)	0.79 (4)	0.61 (2)	0.51 (2)	0.70 (3)	0.56 (2)	0.52 (2)	0.59 (2)
Cameroon	Infectious & parasitic diseases excluding I-8	0.87 (4)	0.80 (4)	0.93 (4)	0.89 (4)	0.82 (4)	0.95 (5)	1.22 (5)	1.14 (4)	1.31 (5)	1.28 (4)	1.20 (4)	1.37 (5)
Cameroon	Violence	0.29 (1)	0.11 (0)	0.49 (2)	0.37 (2)	0.14 (1)	0.62 (3)	0.27 (1)	0.08 (0)	0.51 (2)	0.29 (1)	0.10 (0)	0.52 (2)
Cameroon	Cancers excluding NCD-7	0.03 (0)	0.17 (1)	-0.13 (-1)	0.20 (1)	0.20 (1)	0.15 (1)	0.08 (0)	0.11 (0)	0.03 (0)	-0.05 (0)	0.06 (0)	-0.15 (-1)
Cameroon	Mental & substance use disorders	-0.08 (0)	-0.06 (0)	-0.10 (-1)	-0.09 (0)	-0.06 (0)	-0.11 (-1)	-0.09 (0)	-0.06 (0)	-0.11 (0)	-0.09 (0)	-0.06 (0)	-0.11 (0)
Cameroon	Musculoskeletal diseases	-0.01 (0)	0.01 (0)	-0.03 (0)	-0.01 (0)	0 (0)	-0.03 (0)	-0.01 (0)	0 (0)	-0.03 (0)	-0.02 (0)	-0.01 (0)	-0.02 (0)
Cameroon	Neurological conditions	-0.01 (0)	0.02 (0)	-0.02 (0)	-0.02 (0)	0 (0)	-0.03 (0)	-0.07 (0)	-0.06 (0)	-0.06 (0)	-0.13 (0)	-0.11 (0)	-0.13 (0)
Cameroon	Nutritional deficiencies	0.09 (0)	0.10 (0)	0.09 (0)	0.10 (0)	0.10 (0)	0.10 (1)	0.17 (1)	0.16 (1)	0.17 (1)	0.17 (1)	0.17 (1)	0.18 (1)
Cameroon	Other neoplasms	-0.05 (0)	-0.05 (0)	-0.05 (0)	-0.06 (0)	-0.05 (0)	-0.06 (0)	-0.05 (0)	-0.05 (0)	-0.06 (0)	-0.05 (0)	-0.05 (0)	-0.05 (0)
Cameroon	Respiratory diseases excluding NCD-7	0.18 (1)	0.21 (1)	0.16 (1)	0.19 (1)	0.21 (1)	0.17 (1)	0.19 (1)	0.20 (1)	0.19 (1)	0.18 (1)	0.20 (1)	0.17 (1)
Cameroon	Respiratory infections excluding I-8	0.03 (0)	0.03 (0)	0.03 (0)	0.03 (0)	0.03 (0)	0.03 (0)	0.04 (0)	0.05 (0)	0.04 (0)	0.03 (0)	0.03 (0)	0.03 (0)
Cameroon	Skin diseases	-0.01 (0)	-0.01 (0)	0 (0)	-0.01 (0)	-0.01 (0)	0 (0)	-0.01 (0)	-0.01 (0)	0 (0)	-0.01 (0)	-0.01 (0)	-0.01 (0)
Cameroon	Sudden infant death syndrome	0.01 (0)	0.01 (0)	0.01 (0)	0.02 (0)	0.01 (0)	0.02 (0)	0.02 (0)	0.02 (0)	0.03 (0)	0.02 (0)	0.02 (0)	0.03 (0)
[truncated: 9,451 more rows]
